# Supplementary material for: Light-induced changes in the suprachiasmatic nucleus transcriptome regulated by the ERK/MAPK pathway
Source: PLoS One. 2021 Jun 30;16(6):e0249430. doi: 10.1371/journal.pone.0249430 (PMC8244859; doi:10.1371/journal.pone.0249430)
Supplement: S1 Table — (XLSX) [file pone.0249430.s001.xlsx]

## Sheet: Sheet1
Gene Symbol	Locus type	Treatment	Time	Expression	Log2FC	adj.P.Val
Prg4	Coding	Light	ZT15	4.84941	-2.2305	0.0426135
Slc22a8	Coding	Light	ZT15	6.58904	-0.778287	0.00978798
Rbp1	Coding	Light	ZT15	7.14768	-0.680594	0.00140532
Ghsr	Coding	Light	ZT15	6.77607	0.38337	0.014904
Gm2573	Coding	Light	ZT15	9.38834	0.390033	0.0237731
Fezf2	Coding	Light	ZT15	6.29954	0.399503	0.071617
Spry2	Coding	Light	ZT15	6.5157	0.440864	0.0897102
Irs2	Coding	Light	ZT15	10.0457	0.460613	0.026735
Creb3l1	Coding	Light	ZT15	6.69727	0.462111	0.0708097
Npbwr1	Coding	Light	ZT15	6.45644	0.464984	0.0668971
Spry4	Coding	Light	ZT15	6.68243	0.546059	0.036262
Egr2	Coding	Light	ZT15	6.74546	0.551855	0.074417
Fbxl21	Coding	Light	ZT15	6.791	0.558497	0.0237731
Plk2	Coding	Light	ZT15	8.12923	0.583467	0.026735
Per2	Coding	Light	ZT15	7.32575	0.594688	6.37e-07
Cited2	Coding	Light	ZT15	9.13917	0.596416	0.014904
Fosl2	Coding	Light	ZT15	7.25368	0.720601	0.010973
Dusp4	Coding	Light	ZT15	6.48682	0.744721	0.00991597
Ndn	Coding	Light	ZT15	11.6417	0.774959	0.0715945
Rrad	Coding	Light	ZT15	6.65653	1.09058	0.00194693
Snca	Coding	Light	ZT15	7.0479	1.3158	0.0006151
Akr1e1	Multiple_Complex	Light	ZT15	7.62064	-0.892041	0.0996654
Aebp1	Multiple_Complex	Light	ZT15	6.89438	-0.512094	0.0708097
Flrt3	Multiple_Complex	Light	ZT15	6.54215	0.386685	0.0708097
Arl5b	Multiple_Complex	Light	ZT15	6.75418	0.392567	0.0248021
Pnpla2	Multiple_Complex	Light	ZT15	7.15908	0.399654	0.00275165
Dusp16	Multiple_Complex	Light	ZT15	6.47725	0.402914	0.0715945
Gm12291	Multiple_Complex	Light	ZT15	8.17823	0.411316	0.0271896
Klf5	Multiple_Complex	Light	ZT15	6.55781	0.437632	0.0173318
Homer1	Multiple_Complex	Light	ZT15	7.0989	0.470772	0.00978798
Midn	Multiple_Complex	Light	ZT15	7.22274	0.480777	3.94e-06
Dnajb5	Multiple_Complex	Light	ZT15	7.22313	0.485578	1.21e-05
Egr3	Multiple_Complex	Light	ZT15	5.71396	0.518771	0.00991597
Dynlt1f	Multiple_Complex	Light	ZT15	7.36165	0.522858	0.0171193
Dynlt1c	Multiple_Complex	Light	ZT15	7.36165	0.522858	0.0171193
Sik1	Multiple_Complex	Light	ZT15	8.1527	0.524507	0.0708097
Rora	Multiple_Complex	Light	ZT15	7.81368	0.585612	0.0006151
Dynlt1a	Multiple_Complex	Light	ZT15	7.89322	0.586518	0.00488991
Nr4a2	Multiple_Complex	Light	ZT15	7.53048	0.642332	0.0295284
Dynlt1b	Multiple_Complex	Light	ZT15	8.51164	0.652757	0.00275165
Tmem181a	Multiple_Complex	Light	ZT15	9.46934	1.04304	0.00180098
Tmem254a	Multiple_Complex	Light	ZT15	7.25372	1.08965	0.0307789
Tmem254b	Multiple_Complex	Light	ZT15	7.25372	1.08965	0.0307789
Tmem254c	Multiple_Complex	Light	ZT15	7.25372	1.08965	0.0307789
Tmem181c-ps	Multiple_Complex	Light	ZT15	8.78324	1.09241	0.00180098
Tmem181b-ps	Multiple_Complex	Light	ZT15	9.22849	1.11532	0.00199464
Gm12840	NonCoding	Light	ZT15	8.26453	-0.931077	0.0605587
GNAS-AS1_1	NonCoding	Light	ZT15	7.79792	0.535775	0.0959181
1700016P03Rik	NonCoding	Light	ZT15	6.2467	0.670465	0.0289398
Mir212	Precursor_microRNA	Light	ZT15	6.20722	0.77999	0.00213192
Dynlt1-ps1	Pseudogene	Light	ZT15	7.88786	0.5663	0.0130265
Gm24647	Ribosomal	Light	ZT15	5.64658	0.827024	0.0566814
