# Supplementary material for: Light-induced changes in the suprachiasmatic nucleus transcriptome regulated by the ERK/MAPK pathway
Source: PLoS One. 2021 Jun 30;16(6):e0249430. doi: 10.1371/journal.pone.0249430 (PMC8244859; doi:10.1371/journal.pone.0249430)
Supplement: S2 Table — (XLSX) [file pone.0249430.s002.xlsx]

## Sheet: Sheet1
Gene Symbol	Locus type	Treatment	Time	Expression	Log2FC	adj.P.Val
Cxcl13	Coding	Light	ZT22	4.30678	-4.06635	0.0229749
Cxcl9	Coding	Light	ZT22	4.12714	-2.99102	0.00237446
Irg1	Coding	Light	ZT22	5.09772	-2.81231	0.0189732
Igtp	Coding	Light	ZT22	5.91046	-2.79409	0.00714201
Gbp6	Coding	Light	ZT22	7.09286	-2.63989	0.0422839
Gbp10	Coding	Light	ZT22	7.09286	-2.63989	0.0422839
Lyz2	Coding	Light	ZT22	5.9748	-2.39027	0.0442855
Ifi204	Coding	Light	ZT22	4.74104	-2.34768	0.0620137
Gbp2	Coding	Light	ZT22	7.15793	-2.19516	0.0635828
Gbp4	Coding	Light	ZT22	5.96731	-2.1213	0.020495
Serpina3n	Coding	Light	ZT22	8.97632	-1.99836	0.0283677
AI607873	Coding	Light	ZT22	4.79857	-1.9769	0.0603247
Lilrb4a	Coding	Light	ZT22	5.60392	-1.96955	0.0318992
Gbp8	Coding	Light	ZT22	5.00017	-1.96825	0.00815909
Stat1	Coding	Light	ZT22	7.30078	-1.96089	0.0170588
Gbp9	Coding	Light	ZT22	5.58131	-1.86782	0.0214274
Bst2	Coding	Light	ZT22	6.18803	-1.84391	0.0211557
Ifitm3	Coding	Light	ZT22	7.25791	-1.64409	0.0454753
Usp18	Coding	Light	ZT22	5.07763	-1.60097	0.0197648
Ifit3	Coding	Light	ZT22	6.56145	-1.57829	0.0275277
Ifit3b	Coding	Light	ZT22	6.03168	-1.5763	0.0677506
Ifi30	Coding	Light	ZT22	6.75698	-1.54705	0.0208761
Tgfbi	Coding	Light	ZT22	5.79489	-1.51039	0.00536957
Trim30d	Coding	Light	ZT22	5.1065	-1.39849	0.00814687
Cxcl2	Coding	Light	ZT22	5.35697	-1.39772	0.0659067
Rtp4	Coding	Light	ZT22	4.9906	-1.36207	0.0244019
Ccrl2	Coding	Light	ZT22	5.72604	-1.35324	0.0573807
Ly86	Coding	Light	ZT22	7.70938	-1.30403	0.0290363
Irgm2	Coding	Light	ZT22	5.71128	-1.29761	0.0573807
Plet1	Coding	Light	ZT22	5.73567	-1.29725	0.0492549
Gbp5	Coding	Light	ZT22	5.49888	-1.25868	0.0969407
Gbp2b	Coding	Light	ZT22	5.49888	-1.25868	0.0969407
Fcgr1	Coding	Light	ZT22	5.24749	-1.07876	0.0348857
C1qb	Coding	Light	ZT22	8.3116	-1.0472	0.0454753
Itgam	Coding	Light	ZT22	6.64652	-1.01406	0.0165752
H2-Eb1	Coding	Light	ZT22	5.06898	-1.00383	0.0314551
Npy6r	Coding	Light	ZT22	5.54487	-0.93976	0.0703828
Cd53	Coding	Light	ZT22	6.1987	-0.894129	0.0442855
Rac2	Coding	Light	ZT22	5.84929	-0.885269	0.0204197
Itgb2	Coding	Light	ZT22	5.78416	-0.884572	0.0292039
S100a11	Coding	Light	ZT22	8.11551	-0.867987	0.0555182
S100a6	Coding	Light	ZT22	5.80448	-0.808131	0.00605683
Timp1	Coding	Light	ZT22	5.19036	-0.806688	0.0924076
Alox5ap	Coding	Light	ZT22	5.8229	-0.80333	0.0244019
Plek	Coding	Light	ZT22	6.98247	-0.800899	0.0442855
Tgm1	Coding	Light	ZT22	5.30467	-0.784578	0.0442967
Igfbp7	Coding	Light	ZT22	8.06194	-0.782306	0.0029064
Ly6c2	Coding	Light	ZT22	8.08375	-0.745226	0.0170588
Pld4	Coding	Light	ZT22	6.53186	-0.731484	0.0989687
Casp8	Coding	Light	ZT22	5.96822	-0.7281	0.0204197
Ifitm2	Coding	Light	ZT22	6.89144	-0.72201	0.00485678
Rasd1	Coding	Light	ZT22	8.03548	-0.71609	0.0240551
Emp3	Coding	Light	ZT22	6.78655	-0.709681	0.096588
Pik3ap1	Coding	Light	ZT22	5.64799	-0.707812	0.0545767
Ctsz	Coding	Light	ZT22	7.3773	-0.686847	0.0187064
Npas4	Coding	Light	ZT22	6.22845	-0.680596	0.0891436
Hck	Coding	Light	ZT22	5.59159	-0.666274	0.0318992
Nckap1l	Coding	Light	ZT22	5.50182	-0.661805	0.0678191
Stat2	Coding	Light	ZT22	6.75239	-0.654521	0.0197648
Dtx3l	Coding	Light	ZT22	5.72276	-0.644476	0.0409075
Pim1	Coding	Light	ZT22	6.45004	-0.593615	0.0612454
Rgs16	Coding	Light	ZT22	9.65488	-0.583132	0.0924076
Pnp	Coding	Light	ZT22	7.16139	-0.56749	0.00810066
Tlr3	Coding	Light	ZT22	5.91945	-0.565486	0.00714201
Gm13248	Coding	Light	ZT22	6.05301	-0.558778	0.0932027
Tagln	Coding	Light	ZT22	5.65812	-0.55324	0.0891436
Gm7676	Coding	Light	ZT22	5.77863	-0.552963	0.0197648
Ctla2a	Coding	Light	ZT22	5.99416	-0.552859	0.090716
Erap1	Coding	Light	ZT22	5.66343	-0.535881	0.0409075
Klf6	Coding	Light	ZT22	8.07406	-0.525122	0.0914762
Cnn3	Coding	Light	ZT22	9.18657	-0.504805	0.0544357
Gm17455	Coding	Light	ZT22	5.8995	-0.504745	0.0738193
Pnp2	Coding	Light	ZT22	7.41866	-0.487534	0.0199623
Psmb10	Coding	Light	ZT22	7.21467	-0.444423	0.0283561
Hist1h2bl	Coding	Light	ZT22	8.52063	-0.4282	0.0318992
Plaur	Coding	Light	ZT22	5.78324	-0.42685	0.0676512
Tmem176a	Coding	Light	ZT22	7.69232	-0.426365	0.0187064
Slc31a2	Coding	Light	ZT22	6.96455	-0.425688	0.0197648
Hist1h2bn	Coding	Light	ZT22	8.25202	-0.414089	0.0572364
Krt8	Coding	Light	ZT22	6.11577	-0.40627	0.0625436
Hist2h3c1	Coding	Light	ZT22	7.23861	-0.405457	0.0204197
Ackr1	Coding	Light	ZT22	7.84529	-0.402209	0.0310791
Anxa3	Coding	Light	ZT22	6.04509	-0.401317	0.0753026
Fam43a	Coding	Light	ZT22	6.25847	-0.384388	0.0778194
Cnn2	Coding	Light	ZT22	5.98532	-0.379321	0.0170588
Pcdh7	Coding	Light	ZT22	8.44564	0.419445	0.0083613
Gabrq	Coding	Light	ZT22	8.50239	0.42225	0.0971291
Trhr	Coding	Light	ZT22	5.99953	0.439599	0.0927073
Magi2	Coding	Light	ZT22	5.73031	0.479252	0.0620042
Glp1r	Coding	Light	ZT22	8.06859	0.520377	0.0601177
Rrad	Coding	Light	ZT22	6.65653	0.605553	0.0971779
Tgtp2	Multiple_Complex	Light	ZT22	4.59657	-2.98744	0.0516048
Ifi44	Multiple_Complex	Light	ZT22	4.92123	-2.41184	0.0544357
Rsad2	Multiple_Complex	Light	ZT22	4.78462	-2.00661	0.00548933
Tgtp1	Multiple_Complex	Light	ZT22	4.62043	-1.99544	0.0245256
Gm12185	Multiple_Complex	Light	ZT22	4.62043	-1.99544	0.0245256
Gbp7	Multiple_Complex	Light	ZT22	6.55067	-1.87546	0.0222603
Cd274	Multiple_Complex	Light	ZT22	6.51084	-1.81807	0.00815909
Ctsc	Multiple_Complex	Light	ZT22	5.94891	-1.62734	0.00485678
Irgm1	Multiple_Complex	Light	ZT22	6.28731	-1.60498	0.027281
Serping1	Multiple_Complex	Light	ZT22	6.91392	-1.59088	0.0181837
Oasl2	Multiple_Complex	Light	ZT22	5.53418	-1.57259	0.0601177
Gbp3	Multiple_Complex	Light	ZT22	5.65217	-1.53857	0.0318992
Gbp11	Multiple_Complex	Light	ZT22	5.59427	-1.52805	0.0275277
H2-Ab1	Multiple_Complex	Light	ZT22	5.63996	-1.49404	0.0204197
Fcgr2b	Multiple_Complex	Light	ZT22	5.6116	-1.39134	0.0677506
Fcer1g	Multiple_Complex	Light	ZT22	6.88869	-1.37036	0.00815909
Cp	Multiple_Complex	Light	ZT22	6.0374	-1.34762	0.0204197
Lgals9	Multiple_Complex	Light	ZT22	7.13904	-1.2397	0.018273
Chil1	Multiple_Complex	Light	ZT22	5.91999	-1.21121	0.00031034
Gm7665	Multiple_Complex	Light	ZT22	7.77064	-1.16267	0.031061
Xaf1	Multiple_Complex	Light	ZT22	5.96868	-1.12571	0.0207072
Rnf213	Multiple_Complex	Light	ZT22	5.78351	-1.10258	0.0170588
Herc6	Multiple_Complex	Light	ZT22	5.67208	-1.0617	0.0170588
Gfap	Multiple_Complex	Light	ZT22	9.6835	-1.04593	0.0778194
Lcp1	Multiple_Complex	Light	ZT22	5.58976	-1.02799	0.0170588
Bin2	Multiple_Complex	Light	ZT22	6.52476	-1.00705	0.00815909
Lgals3bp	Multiple_Complex	Light	ZT22	7.96241	-1.00401	0.0930392
Irf7	Multiple_Complex	Light	ZT22	5.29132	-0.994746	0.0235818
Gm14699	Multiple_Complex	Light	ZT22	6.19568	-0.944748	0.0295445
Tap1	Multiple_Complex	Light	ZT22	5.91138	-0.915562	0.0449978
C1qc	Multiple_Complex	Light	ZT22	6.5754	-0.863997	0.0245256
Parp12	Multiple_Complex	Light	ZT22	6.716	-0.863352	0.00485678
Cd68	Multiple_Complex	Light	ZT22	6.59331	-0.829698	0.0858681
H2-T23	Multiple_Complex	Light	ZT22	5.32278	-0.804181	0.00814687
Eif2ak2	Multiple_Complex	Light	ZT22	5.92557	-0.780156	0.0291901
Rras	Multiple_Complex	Light	ZT22	7.33832	-0.75406	0.0029064
Tnfrsf1b	Multiple_Complex	Light	ZT22	5.66258	-0.724831	0.0502524
Angptl4	Multiple_Complex	Light	ZT22	5.41903	-0.714992	0.0323789
Ifrd1	Multiple_Complex	Light	ZT22	7.10424	-0.701539	0.0458475
Laptm5	Multiple_Complex	Light	ZT22	6.20589	-0.681974	0.0189732
Lcp2	Multiple_Complex	Light	ZT22	6.44832	-0.676396	0.058225
Gm8865	Multiple_Complex	Light	ZT22	7.29147	-0.665475	0.0295445
Ly6a	Multiple_Complex	Light	ZT22	8.28811	-0.664036	0.018273
Msn	Multiple_Complex	Light	ZT22	7.1896	-0.658259	0.00815909
P2ry6	Multiple_Complex	Light	ZT22	5.58445	-0.638331	0.025927
Ube2l6	Multiple_Complex	Light	ZT22	5.77838	-0.636766	0.00714201
Samhd1	Multiple_Complex	Light	ZT22	6.90313	-0.633907	0.00394323
Fxyd5	Multiple_Complex	Light	ZT22	6.45524	-0.627073	0.0197334
Mir7050	Multiple_Complex	Light	ZT22	6.45524	-0.627073	0.0197334
Irf9	Multiple_Complex	Light	ZT22	5.96684	-0.614724	0.0364986
Tagln2	Multiple_Complex	Light	ZT22	7.06391	-0.593859	0.025927
Slc11a1	Multiple_Complex	Light	ZT22	5.55707	-0.583961	0.0223212
Cyba	Multiple_Complex	Light	ZT22	5.84552	-0.579402	0.025927
Lhx1	Multiple_Complex	Light	ZT22	7.18674	-0.578269	0.0244019
Tapbp	Multiple_Complex	Light	ZT22	7.73436	-0.577666	0.0162915
H2-T22	Multiple_Complex	Light	ZT22	5.78469	-0.573027	0.0295445
Gm13669	Multiple_Complex	Light	ZT22	6.27116	-0.570273	0.0295445
Lacc1	Multiple_Complex	Light	ZT22	5.89289	-0.569809	0.0768365
Nfe2l2	Multiple_Complex	Light	ZT22	6.97739	-0.565912	0.0204197
Fxyd1	Multiple_Complex	Light	ZT22	9.06542	-0.543404	0.00810066
Arpc1b	Multiple_Complex	Light	ZT22	6.36157	-0.540193	0.0170588
Lect1	Multiple_Complex	Light	ZT22	5.86463	-0.50849	0.0703828
H2-DMa	Multiple_Complex	Light	ZT22	5.80069	-0.484413	0.0241653
Clic1	Multiple_Complex	Light	ZT22	5.63317	-0.482609	0.0111626
Tgm2	Multiple_Complex	Light	ZT22	5.9314	-0.471558	0.025927
Plp2	Multiple_Complex	Light	ZT22	6.33979	-0.46142	0.0145885
Slc14a1	Multiple_Complex	Light	ZT22	8.05626	-0.447787	0.00383631
Tmem179b	Multiple_Complex	Light	ZT22	7.11802	-0.439144	0.0204197
Gm10116	Multiple_Complex	Light	ZT22	9.42392	-0.401846	0.0436891
Mir692-2	Multiple_Complex	Light	ZT22	9.42392	-0.401846	0.0436891
Aqp4	Multiple_Complex	Light	ZT22	6.70912	-0.400929	0.0563263
Gm22137	Multiple_Complex	Light	ZT22	7.10522	-0.395098	0.0442855
Gm7541	Multiple_Complex	Light	ZT22	7.10522	-0.395098	0.0442855
Lxn	Multiple_Complex	Light	ZT22	8.72893	-0.384518	0.01164
Plce1	Multiple_Complex	Light	ZT22	6.88782	-0.382132	0.0565167
Ucp2	Multiple_Complex	Light	ZT22	8.61475	-0.381485	0.0160554
Gm15590	Multiple_Complex	Light	ZT22	9.36743	-0.379657	0.0544357
Tgfb1	Multiple_Complex	Light	ZT22	5.89896	-0.378632	0.0500732
Ryr3	Multiple_Complex	Light	ZT22	6.71757	0.399721	0.0189732
Adarb2	Multiple_Complex	Light	ZT22	6.19348	0.402589	0.0442855
Otof	Multiple_Complex	Light	ZT22	6.63091	0.40457	0.0896335
Pgr	Multiple_Complex	Light	ZT22	8.02944	0.419715	0.0676416
Pcsk1	Multiple_Complex	Light	ZT22	7.19417	0.440732	0.0601177
Cdh8	Multiple_Complex	Light	ZT22	7.2221	0.525495	0.0529653
Ntng1	Multiple_Complex	Light	ZT22	6.90624	0.54267	0.0891436
Ecel1	Multiple_Complex	Light	ZT22	8.09396	0.584097	0.0768763
LOC100862132	NonCoding	Light	ZT22	6.70719	-1.08836	0.0273594
A130040M12Rik	NonCoding	Light	ZT22	8.38325	-0.936783	0.0709003
LOC100862060	NonCoding	Light	ZT22	6.36903	-0.531769	0.068364
C030023E24Rik	NonCoding	Light	ZT22	6.82529	0.44988	0.0244019
Gm20371	NonCoding	Light	ZT22	6.18872	0.465521	0.0971291
Gm19825	NonCoding	Light	ZT22	5.76565	0.649761	0.0508425
Mir692-1	Precursor_microRNA	Light	ZT22	8.15935	-0.456116	0.0573807
Mir1969	Precursor_microRNA	Light	ZT22	6.20728	0.393898	0.0969407
Mir496a	Precursor_microRNA	Light	ZT22	5.735	0.533947	0.0402849
Mir1197	Precursor_microRNA	Light	ZT22	5.76266	0.658542	0.0788506
Mir376b	Precursor_microRNA	Light	ZT22	6.60933	0.67504	0.0971779
Gm5637	Pseudogene	Light	ZT22	7.75265	-0.946674	0.00653814
Gm11951	Pseudogene	Light	ZT22	6.92857	-0.711472	0.0273594
Gm24357	Small_RNA	Light	ZT22	8.0472	-0.407758	0.0951335
