# Supplementary material for: Light-induced changes in the suprachiasmatic nucleus transcriptome regulated by the ERK/MAPK pathway
Source: PLoS One. 2021 Jun 30;16(6):e0249430. doi: 10.1371/journal.pone.0249430 (PMC8244859; doi:10.1371/journal.pone.0249430)
Supplement: S3 Table — (XLSX) [file pone.0249430.s003.xlsx]

## Sheet: Sheet1
Gene Symbol	Locus type
Npbwr1	Coding
Prg4	Coding
Ghsr	Coding
Snca	Coding
Ndn	Coding
Rbp1	Coding
Cited2	Coding
Plk2	Coding
Gm2573	Coding
Slc22a8	Coding
Arl5b	Multiple_Complex
Nr4a2	Multiple_Complex
Dusp16	Multiple_Complex
Pnpla2	Multiple_Complex
Aebp1	Multiple_Complex
Gm12291	Multiple_Complex
Homer1	Multiple_Complex
Akr1e1	Multiple_Complex
Tmem254a	Multiple_Complex
Tmem254b	Multiple_Complex
Tmem254c	Multiple_Complex
Tmem181a	Multiple_Complex
Dynlt1b	Multiple_Complex
Dynlt1f	Multiple_Complex
Dynlt1c	Multiple_Complex
Dynlt1a	Multiple_Complex
Tmem181b-ps	Multiple_Complex
Tmem181c-ps	Multiple_Complex
Sik1	Multiple_Complex
Gm12840	NonCoding
Dynlt1-ps1	Pseudogene
Gm24647	Ribosomal
