# Supplementary material for: Light-induced changes in the suprachiasmatic nucleus transcriptome regulated by the ERK/MAPK pathway
Source: PLoS One. 2021 Jun 30;16(6):e0249430. doi: 10.1371/journal.pone.0249430 (PMC8244859; doi:10.1371/journal.pone.0249430)
Supplement: S4 Table — (XLSX) [file pone.0249430.s004.xlsx]

## Sheet: Sheet1
Gene Symbol	Locus type
Cxcl13	Coding
Cxcl9	Coding
Irg1	Coding
Igtp	Coding
Gbp6	Coding
Gbp10	Coding
Lyz2	Coding
Ifi204	Coding
Gbp2	Coding
Gbp4	Coding
Serpina3n	Coding
AI607873	Coding
Lilrb4a	Coding
Gbp8	Coding
Stat1	Coding
Gbp9	Coding
Bst2	Coding
Ifitm3	Coding
Usp18	Coding
Ifit3	Coding
Ifit3b	Coding
Ifi30	Coding
Tgfbi	Coding
Trim30d	Coding
Cxcl2	Coding
Rtp4	Coding
Ccrl2	Coding
Ly86	Coding
Irgm2	Coding
Plet1	Coding
Gbp5	Coding
Gbp2b	Coding
Fcgr1	Coding
C1qb	Coding
Itgam	Coding
H2-Eb1	Coding
Npy6r	Coding
Cd53	Coding
Rac2	Coding
Itgb2	Coding
S100a11	Coding
S100a6	Coding
Timp1	Coding
Alox5ap	Coding
Plek	Coding
Tgm1	Coding
Igfbp7	Coding
Ly6c2	Coding
Pld4	Coding
Casp8	Coding
Ifitm2	Coding
Rasd1	Coding
Emp3	Coding
Pik3ap1	Coding
Ctsz	Coding
Npas4	Coding
Hck	Coding
Nckap1l	Coding
Stat2	Coding
Dtx3l	Coding
Pim1	Coding
Rgs16	Coding
Pnp	Coding
Tlr3	Coding
Gm13248	Coding
Tagln	Coding
Gm7676	Coding
Ctla2a	Coding
Erap1	Coding
Klf6	Coding
Cnn3	Coding
Gm17455	Coding
Pnp2	Coding
Psmb10	Coding
Hist1h2bl	Coding
Plaur	Coding
Tmem176a	Coding
Slc31a2	Coding
Hist1h2bn	Coding
Krt8	Coding
Hist2h3c1	Coding
Ackr1	Coding
Anxa3	Coding
Fam43a	Coding
Cnn2	Coding
Pcdh7	Coding
Gabrq	Coding
Trhr	Coding
Magi2	Coding
Glp1r	Coding
Tgtp2	Multiple_Complex
Ifi44	Multiple_Complex
Rsad2	Multiple_Complex
Tgtp1	Multiple_Complex
Gm12185	Multiple_Complex
Gbp7	Multiple_Complex
Cd274	Multiple_Complex
Ctsc	Multiple_Complex
Irgm1	Multiple_Complex
Serping1	Multiple_Complex
Oasl2	Multiple_Complex
Gbp3	Multiple_Complex
Gbp11	Multiple_Complex
H2-Ab1	Multiple_Complex
Fcgr2b	Multiple_Complex
Fcer1g	Multiple_Complex
Cp	Multiple_Complex
Lgals9	Multiple_Complex
Chil1	Multiple_Complex
Gm7665	Multiple_Complex
Xaf1	Multiple_Complex
Rnf213	Multiple_Complex
Herc6	Multiple_Complex
Gfap	Multiple_Complex
Lcp1	Multiple_Complex
Bin2	Multiple_Complex
Lgals3bp	Multiple_Complex
Irf7	Multiple_Complex
Gm14699	Multiple_Complex
Tap1	Multiple_Complex
C1qc	Multiple_Complex
Parp12	Multiple_Complex
Cd68	Multiple_Complex
H2-T23	Multiple_Complex
Eif2ak2	Multiple_Complex
Rras	Multiple_Complex
Tnfrsf1b	Multiple_Complex
Angptl4	Multiple_Complex
Ifrd1	Multiple_Complex
Laptm5	Multiple_Complex
Lcp2	Multiple_Complex
Gm8865	Multiple_Complex
Ly6a	Multiple_Complex
Msn	Multiple_Complex
P2ry6	Multiple_Complex
Ube2l6	Multiple_Complex
Samhd1	Multiple_Complex
Fxyd5	Multiple_Complex
Mir7050	Multiple_Complex
Irf9	Multiple_Complex
Tagln2	Multiple_Complex
Slc11a1	Multiple_Complex
Cyba	Multiple_Complex
Lhx1	Multiple_Complex
Tapbp	Multiple_Complex
H2-T22	Multiple_Complex
Gm13669	Multiple_Complex
Lacc1	Multiple_Complex
Nfe2l2	Multiple_Complex
Fxyd1	Multiple_Complex
Arpc1b	Multiple_Complex
Lect1	Multiple_Complex
H2-DMa	Multiple_Complex
Clic1	Multiple_Complex
Tgm2	Multiple_Complex
Plp2	Multiple_Complex
Slc14a1	Multiple_Complex
Tmem179b	Multiple_Complex
Gm10116	Multiple_Complex
Mir692-2	Multiple_Complex
Aqp4	Multiple_Complex
Gm22137	Multiple_Complex
Gm7541	Multiple_Complex
Lxn	Multiple_Complex
Plce1	Multiple_Complex
Ucp2	Multiple_Complex
Gm15590	Multiple_Complex
Tgfb1	Multiple_Complex
Ryr3	Multiple_Complex
Adarb2	Multiple_Complex
Otof	Multiple_Complex
Pgr	Multiple_Complex
Pcsk1	Multiple_Complex
Cdh8	Multiple_Complex
Ntng1	Multiple_Complex
Ecel1	Multiple_Complex
LOC100862132	NonCoding
A130040M12Rik	NonCoding
LOC100862060	NonCoding
C030023E24Rik	NonCoding
Gm20371	NonCoding
Gm19825	NonCoding
Mir692-1	Precursor_microRNA
Mir1969	Precursor_microRNA
Mir496a	Precursor_microRNA
Mir1197	Precursor_microRNA
Mir376b	Precursor_microRNA
Gm5637	Pseudogene
Gm11951	Pseudogene
Gm24357	Small_RNA
