# Supplementary material for: Light-induced changes in the suprachiasmatic nucleus transcriptome regulated by the ERK/MAPK pathway
Source: PLoS One. 2021 Jun 30;16(6):e0249430. doi: 10.1371/journal.pone.0249430 (PMC8244859; doi:10.1371/journal.pone.0249430)
Supplement: S5 Table — (XLSX) [file pone.0249430.s005.xlsx]

## Sheet: Sheet1
Gene Symbol	Locus type	Treatment	Time	Expression	Log2FC	adj.P.Val
Dusp4	Coding	Light.U0126	ZT4	6.48682	0.927354	0.00174819
Erdr1	Coding	Light.U0126	ZT4	9.9186	-1.18316	0.0943191
Egr2	Coding	Light.U0126	ZT4	6.74546	0.630133	0.0943191
Dusp6	Coding	Light.U0126	ZT4	6.67361	0.840241	0.00430405
Per1	Coding	Light.U0126	ZT4	7.73672	0.424724	0.0822368
Mir212	Precursor_microRNA	Light.U0126	ZT4	6.20722	0.915943	0.00069789
Olig2	Coding	Light.U0126	ZT4	7.88261	0.531721	0.0928991
Spry4	Coding	Light.U0126	ZT4	6.68243	0.871566	0.00069789
