# Supplementary material for: Light-induced changes in the suprachiasmatic nucleus transcriptome regulated by the ERK/MAPK pathway
Source: PLoS One. 2021 Jun 30;16(6):e0249430. doi: 10.1371/journal.pone.0249430 (PMC8244859; doi:10.1371/journal.pone.0249430)
Supplement: S6 Table — (XLSX) [file pone.0249430.s006.xlsx]

## Sheet: Sheet1
Gene Symbol	Locus type	Treatment	Time	Expression	Log2FC	adj.P.Val
Magi2	Coding	Light.U0126	ZT15	5.73031	-0.524987	0.0537596
Hpca	Coding	Light.U0126	ZT15	7.63437	-0.404383	0.0237879
Id4	Coding	Light.U0126	ZT15	9.44855	0.379039	0.0702308
Ybx3	Coding	Light.U0126	ZT15	7.53728	0.381945	0.0248684
Gm2399	Coding	Light.U0126	ZT15	6.76655	0.383907	0.0997704
Tuba8	Coding	Light.U0126	ZT15	6.76679	0.387307	0.0478827
Kdm3a	Coding	Light.U0126	ZT15	7.46221	0.387929	0.0149881
Fam43a	Coding	Light.U0126	ZT15	6.25847	0.38889	0.0906241
Ier5l	Coding	Light.U0126	ZT15	5.85828	0.407676	0.0648252
Ccdc109b	Coding	Light.U0126	ZT15	6.76301	0.445546	0.0576698
Akap17b	Coding	Light.U0126	ZT15	7.53565	0.456174	0.0997704
Dusp6	Coding	Light.U0126	ZT15	6.67361	0.499885	0.0898925
Hmgn5	Coding	Light.U0126	ZT15	6.99872	0.530896	0.0648252
Cdkn1a	Coding	Light.U0126	ZT15	8.38147	0.560641	0.0697488
Cdh5	Coding	Light.U0126	ZT15	6.11072	0.563276	0.00492077
Aldh1a1	Coding	Light.U0126	ZT15	6.97475	0.637769	0.094384
Serpine1	Coding	Light.U0126	ZT15	6.0571	0.702755	0.0461869
Rgs16	Coding	Light.U0126	ZT15	9.65488	0.778227	0.0248684
Prokr2	Coding	Light.U0126	ZT15	8.08008	0.815448	0.0478827
Npy6r	Coding	Light.U0126	ZT15	5.54487	0.905884	0.0991687
Gpr84	Coding	Light.U0126	ZT15	6.21614	1.73264	0.0997704
Scarna3b	Multiple_Complex	Light.U0126	ZT15	6.85244	-0.452528	0.0582666
Gm15145	Multiple_Complex	Light.U0126	ZT15	8.19317	-0.419131	0.0999811
Gm11995	Multiple_Complex	Light.U0126	ZT15	8.97738	-0.408351	0.0875746
Gm14789	Multiple_Complex	Light.U0126	ZT15	8.96184	-0.385915	0.0885219
Gm13503	Multiple_Complex	Light.U0126	ZT15	6.47246	0.381777	0.0719459
Prr5l	Multiple_Complex	Light.U0126	ZT15	6.4954	0.38205	0.0720973
Tesk2	Multiple_Complex	Light.U0126	ZT15	6.12245	0.386597	0.094212
Igfbp5	Multiple_Complex	Light.U0126	ZT15	8.75437	0.386885	0.0999811
Sema7a	Multiple_Complex	Light.U0126	ZT15	6.89204	0.390719	0.0367673
Pvr	Multiple_Complex	Light.U0126	ZT15	5.99969	0.395003	0.0790056
Ptbp3	Multiple_Complex	Light.U0126	ZT15	7.55581	0.396651	0.0697726
Gm16044	Multiple_Complex	Light.U0126	ZT15	6.06203	0.400935	0.081363
Atp7a	Multiple_Complex	Light.U0126	ZT15	6.30869	0.404278	0.0139898
Dock5	Multiple_Complex	Light.U0126	ZT15	6.16096	0.426034	0.0971673
Ndrg1	Multiple_Complex	Light.U0126	ZT15	8.93118	0.428209	0.0464336
Adipor2	Multiple_Complex	Light.U0126	ZT15	7.28981	0.433732	0.0250542
Flrt2	Multiple_Complex	Light.U0126	ZT15	7.21034	0.4486	0.00645992
Dubr	Multiple_Complex	Light.U0126	ZT15	5.87682	0.450453	0.0276247
Errfi1	Multiple_Complex	Light.U0126	ZT15	7.47572	0.454668	0.0103379
Grp	Multiple_Complex	Light.U0126	ZT15	6.27992	0.478567	0.0691234
Sema3e	Multiple_Complex	Light.U0126	ZT15	5.87643	0.498639	0.0201225
Adgrl4	Multiple_Complex	Light.U0126	ZT15	7.13765	0.524032	0.0464336
Kdm6b	Multiple_Complex	Light.U0126	ZT15	7.71286	0.528454	0.047907
Bgn	Multiple_Complex	Light.U0126	ZT15	6.58457	0.541578	0.0782834
Cdc14a	Multiple_Complex	Light.U0126	ZT15	6.5542	0.558707	0.0892285
Ly6a	Multiple_Complex	Light.U0126	ZT15	8.28811	0.561387	0.0576698
Lhx1	Multiple_Complex	Light.U0126	ZT15	7.18674	0.566943	0.0399155
Drd1	Multiple_Complex	Light.U0126	ZT15	6.76701	0.577404	0.0129035
Gm3414	Multiple_Complex	Light.U0126	ZT15	5.89162	0.582414	0.0997704
Gm20371	NonCoding	Light.U0126	ZT15	6.18872	-0.553221	0.05492
Gm22533	NonCoding	Light.U0126	ZT15	6.71651	-0.497996	0.0782834
Gm12521	NonCoding	Light.U0126	ZT15	8.10853	-0.402955	0.0782834
Mir1912	Precursor_microRNA	Light.U0126	ZT15	5.7206	-0.506606	0.0689968
Gm27892	Precursor_microRNA	Light.U0126	ZT15	8.49229	-0.488842	0.0897575
Gm24954	Precursor_microRNA	Light.U0126	ZT15	7.13974	-0.421808	0.083151
Gm27501	Precursor_microRNA	Light.U0126	ZT15	10.391	-0.399884	0.0999811
Gm25255	Precursor_microRNA	Light.U0126	ZT15	6.83754	-0.394505	0.0897575
Gm14737	Pseudogene	Light.U0126	ZT15	8.94382	-0.449383	0.0782834
Gm13018	Pseudogene	Light.U0126	ZT15	6.54791	-0.422385	0.0999811
Gm14888	Pseudogene	Light.U0126	ZT15	8.72914	-0.383521	0.0999811
Rn4.5s	Ribosomal	Light.U0126	ZT15	11.8686	0.38966	0.0617244
Gm23370	Small_RNA	Light.U0126	ZT15	5.76497	-0.405284	0.0971673
