# Supplementary material for: Light-induced changes in the suprachiasmatic nucleus transcriptome regulated by the ERK/MAPK pathway
Source: PLoS One. 2021 Jun 30;16(6):e0249430. doi: 10.1371/journal.pone.0249430 (PMC8244859; doi:10.1371/journal.pone.0249430)
Supplement: S7 Table — (XLSX) [file pone.0249430.s007.xlsx]

## Sheet: Sheet1
Gene Symbol	Locus type	Treatment	Time	Expression	Log2FC	adj.P.Val
Nab2	Coding	Light.U0126	ZT22	7.46491	0.400297	0.0697241
Spry2	Coding	Light.U0126	ZT22	6.5157	0.517101	0.0760249
Itga5	Coding	Light.U0126	ZT22	6.03564	1.13593	0.0697241
Spry4	Coding	Light.U0126	ZT22	6.68243	0.795504	0.00817018
Srxn1	Multiple_Complex	Light.U0126	ZT22	8.4797	0.562761	0.0697241
Gm26945	Multiple_Complex	Light.U0126	ZT22	9.18551	0.841413	0.014846
Gm24899	Multiple_Complex	Light.U0126	ZT22	9.18551	0.841413	0.014846
