# Supplementary material for: Light-induced changes in the suprachiasmatic nucleus transcriptome regulated by the ERK/MAPK pathway
Source: PLoS One. 2021 Jun 30;16(6):e0249430. doi: 10.1371/journal.pone.0249430 (PMC8244859; doi:10.1371/journal.pone.0249430)
Supplement: S9 Table — (XLSX) [file pone.0249430.s009.xlsx]

## Sheet: Sheet1
Gene Symbol	Locus type	Treatment	Time	Expression	Log2FC	adj.P.Val
Prg4	Coding	U0126	ZT15	4.84941	-1.79514	0.0283058
Gm11114	Coding	U0126	ZT15	7.29314	-1.22184	0.046117
Slc6a20a	Coding	U0126	ZT15	6.4894	-0.859701	0.0659637
Mgp	Coding	U0126	ZT15	6.05218	-0.836377	0.0540309
Slc22a8	Coding	U0126	ZT15	6.58904	-0.78381	0.00148767
Dusp6	Coding	U0126	ZT15	6.67361	-0.613685	0.00696273
Spry4	Coding	U0126	ZT15	6.68243	-0.449733	0.0212492
Olig2	Coding	U0126	ZT15	7.88261	-0.437615	0.0147858
Gng11	Coding	U0126	ZT15	6.29086	-0.419789	0.0121623
Gjb2	Coding	U0126	ZT15	5.888	-0.418022	0.0339077
Sfrp1	Coding	U0126	ZT15	6.07654	-0.389896	0.0224327
Cited2	Coding	U0126	ZT15	9.13917	0.407399	0.036207
Gm21955	Coding	U0126	ZT15	5.86128	0.424767	0.0146386
Pcdhb19	Coding	U0126	ZT15	5.76648	0.463752	0.0237926
1700086D15Rik	Coding	U0126	ZT15	5.85579	0.627983	0.0110844
Gm20172	Coding	U0126	ZT15	6.04088	0.842596	0.00967889
Snca	Coding	U0126	ZT15	7.0479	0.948787	0.00314903
Ccrl2	Coding	U0126	ZT15	5.72604	1.14912	0.0532008
Il12b	Coding	U0126	ZT15	5.08225	1.57097	0.0462852
Ptgds	Multiple_Complex	U0126	ZT15	9.77017	-1.11847	0.0767856
Igf2	Multiple_Complex	U0126	ZT15	6.5324	-0.691682	0.0545532
Efemp1	Multiple_Complex	U0126	ZT15	5.90784	-0.599783	0.0712383
Arhgap29	Multiple_Complex	U0126	ZT15	5.66198	-0.511928	0.00235171
Bmp7	Multiple_Complex	U0126	ZT15	6.64156	-0.40019	0.0168469
Fxyd5	Multiple_Complex	U0126	ZT15	6.45524	-0.396366	0.0826379
Mir7050	Multiple_Complex	U0126	ZT15	6.45524	-0.396366	0.0826379
C530030P08Rik	Multiple_Complex	U0126	ZT15	9.51699	0.379549	0.0743526
C230091D08Rik	Multiple_Complex	U0126	ZT15	8.84899	0.393831	0.0212818
Gm24966	Multiple_Complex	U0126	ZT15	8.84899	0.393831	0.0212818
Dynlt1a	Multiple_Complex	U0126	ZT15	7.89322	0.398242	0.017392
Gm24949	Multiple_Complex	U0126	ZT15	7.46382	0.428934	0.0244823
Mir669h	Multiple_Complex	U0126	ZT15	10.2567	0.434992	0.0747353
Gm15739	Multiple_Complex	U0126	ZT15	6.02711	0.442692	0.015288
Dynlt1b	Multiple_Complex	U0126	ZT15	8.51164	0.443075	0.0126028
Phxr4	Multiple_Complex	U0126	ZT15	5.89144	0.510656	0.0787498
Gm13868	Multiple_Complex	U0126	ZT15	6.294	0.515824	0.0301131
Scarna3b	Multiple_Complex	U0126	ZT15	6.85244	0.527675	0.00486508
Gm7265	Multiple_Complex	U0126	ZT15	5.9476	0.57153	0.00172014
Tmem181a	Multiple_Complex	U0126	ZT15	9.46934	0.64154	0.0170454
Gm20491	Multiple_Complex	U0126	ZT15	6.48483	0.647321	0.00511285
Tmem181c-ps	Multiple_Complex	U0126	ZT15	8.78324	0.669042	0.017211
Tmem254b	Multiple_Complex	U0126	ZT15	7.25372	0.673995	0.0992605
Tmem254a	Multiple_Complex	U0126	ZT15	7.25372	0.673995	0.0992605
Tmem254c	Multiple_Complex	U0126	ZT15	7.25372	0.673995	0.0992605
Gm26244	Multiple_Complex	U0126	ZT15	6.07329	0.677344	0.00409775
Tmem181b-ps	Multiple_Complex	U0126	ZT15	9.22849	0.706014	0.0162037
6330415B21Rik	Multiple_Complex	U0126	ZT15	6.51045	0.766087	0.0294348
Mir1291	Multiple_Complex	U0126	ZT15	9.38946	1.1011	0.0241294
Snora34	Multiple_Complex	U0126	ZT15	9.38946	1.1011	0.0241294
Gm19938	NonCoding	U0126	ZT15	5.79927	0.391566	0.061408
Rb1	NonCoding	U0126	ZT15	6.31155	0.411611	0.0167307
E230008O15Rik	NonCoding	U0126	ZT15	6.20635	0.414865	0.0461692
Gm19351	NonCoding	U0126	ZT15	6.86692	0.461461	0.0807262
Gm19551	NonCoding	U0126	ZT15	5.68392	0.464074	0.0685711
Gm16076	NonCoding	U0126	ZT15	5.99191	0.469674	0.0312053
LOC100862080	NonCoding	U0126	ZT15	5.72493	0.490921	0.0194786
Gm26543	NonCoding	U0126	ZT15	5.73165	0.493687	0.0697064
9530091C08Rik	NonCoding	U0126	ZT15	5.89517	0.499621	0.010443
Gm16310	NonCoding	U0126	ZT15	6.05355	0.522808	0.028363
Gm15521	NonCoding	U0126	ZT15	6.19321	0.526608	0.0332443
Gm20158	NonCoding	U0126	ZT15	6.20666	0.570266	0.0179755
Gm13189	NonCoding	U0126	ZT15	5.83831	0.578743	0.0450602
Gm22533	NonCoding	U0126	ZT15	6.71651	0.597518	0.00609351
Gm19817	NonCoding	U0126	ZT15	5.77802	0.631576	0.021681
RMST_7	NonCoding	U0126	ZT15	5.73724	0.654173	0.0249025
Gm20371	NonCoding	U0126	ZT15	6.18872	0.741467	0.00124662
Gm27375	Precursor_microRNA	U0126	ZT15	10.0932	0.380878	0.0578657
Gm23569	Precursor_microRNA	U0126	ZT15	5.9401	0.384925	0.0403518
Gm25990	Precursor_microRNA	U0126	ZT15	6.84606	0.404716	0.0191465
Mir344-2	Precursor_microRNA	U0126	ZT15	6.76299	0.411977	0.0783001
Gm27437	Precursor_microRNA	U0126	ZT15	10.4867	0.415158	0.0746816
Mir344c	Precursor_microRNA	U0126	ZT15	5.78072	0.506074	0.064244
Mir6920	Precursor_microRNA	U0126	ZT15	5.65161	0.598944	0.0662383
Gm25931	Precursor_microRNA	U0126	ZT15	6.12577	0.610019	0.0696579
Mir1912	Precursor_microRNA	U0126	ZT15	5.7206	0.65291	0.00275629
Gm24112	Precursor_microRNA	U0126	ZT15	6.09672	0.681053	0.0962696
Mir690	Precursor_microRNA	U0126	ZT15	6.55812	0.723517	0.0189197
Mir5123	Precursor_microRNA	U0126	ZT15	5.52302	0.849545	0.0319051
Rpl9-ps1	Pseudogene	U0126	ZT15	6.99715	-0.433108	0.0752708
Gm5451	Pseudogene	U0126	ZT15	9.40316	-0.38563	0.00915487
Gm12647	Pseudogene	U0126	ZT15	7.09137	-0.380742	0.0882171
n-R5s68	Ribosomal	U0126	ZT15	6.52612	0.504734	0.0742258
n-R5s65	Ribosomal	U0126	ZT15	5.93542	0.536277	0.0311969
n-R5s165	Ribosomal	U0126	ZT15	5.59726	0.54471	0.0647649
n-R5s173	Ribosomal	U0126	ZT15	6.19733	0.566016	0.0184621
n-R5s96	Ribosomal	U0126	ZT15	6.30302	0.574254	0.0179285
n-R5s180	Ribosomal	U0126	ZT15	6.07418	0.593545	0.0500786
Gm26197	Ribosomal	U0126	ZT15	6.55776	0.612717	0.00511285
Gm24647	Ribosomal	U0126	ZT15	5.64658	0.722621	0.0194823
n-R5s213	Ribosomal	U0126	ZT15	7.11844	0.738188	0.00761597
n-R5s209	Ribosomal	U0126	ZT15	6.0329	0.745822	0.0179755
n-R5s168	Ribosomal	U0126	ZT15	7.02319	0.764306	0.0041135
n-R5s175	Ribosomal	U0126	ZT15	5.61186	0.786758	0.00925015
n-R5s41	Ribosomal	U0126	ZT15	7.01244	0.833518	0.00144756
n-R5s205	Ribosomal	U0126	ZT15	6.83511	0.85598	0.00877398
Gm24573	Ribosomal	U0126	ZT15	5.52345	0.901512	0.00560584
n-R5s3	Ribosomal	U0126	ZT15	5.62391	0.949063	0.00267364
Gm27959	Ribosomal	U0126	ZT15	7.04119	0.990759	0.00317258
n-R5s25	Ribosomal	U0126	ZT15	8.37065	1.00092	0.000659612
n-R5s152	Ribosomal	U0126	ZT15	5.7491	1.00416	0.00486508
n-R5s5	Ribosomal	U0126	ZT15	6.35499	1.00887	0.00599825
Gm25675	Ribosomal	U0126	ZT15	7.69172	1.04241	0.00191027
n-R5s195	Ribosomal	U0126	ZT15	6.32494	1.04317	0.00298006
Gm23806	Ribosomal	U0126	ZT15	6.52767	1.08783	0.000446817
n-R5s210	Ribosomal	U0126	ZT15	7.13638	1.18691	0.00327146
n-R5s13	Ribosomal	U0126	ZT15	5.82837	1.19253	0.00486508
n-R5s176	Ribosomal	U0126	ZT15	6.21994	1.2089	0.00153536
n-R5s193	Ribosomal	U0126	ZT15	9.18612	1.33643	0.00088323
n-R5s28	Ribosomal	U0126	ZT15	7.2656	1.35195	0.000857766
n-R5s194	Ribosomal	U0126	ZT15	9.17679	1.42366	0.000618001
n-R5s88	Ribosomal	U0126	ZT15	8.38288	1.46003	0.00298006
n-R5s102	Ribosomal	U0126	ZT15	9.11843	1.50447	0.000681526
n-R5s101	Ribosomal	U0126	ZT15	9.18201	1.52609	0.00058249
n-R5s114	Ribosomal	U0126	ZT15	9.18201	1.52609	0.00058249
n-R5s119	Ribosomal	U0126	ZT15	9.18201	1.52609	0.00058249
n-R5s129	Ribosomal	U0126	ZT15	9.18201	1.52609	0.00058249
n-R5s131	Ribosomal	U0126	ZT15	9.18201	1.52609	0.00058249
n-R5s106	Ribosomal	U0126	ZT15	10.422	1.54939	0.000446817
n-R5s118	Ribosomal	U0126	ZT15	10.422	1.54939	0.000446817
Gm24312	Ribosomal	U0126	ZT15	10.422	1.54939	0.000446817
n-R5s130	Ribosomal	U0126	ZT15	10.422	1.54939	0.000446817
Gm23764	Ribosomal	U0126	ZT15	6.55809	1.5528	0.00088323
n-R5s2	Ribosomal	U0126	ZT15	10.2798	1.58324	0.00058249
n-R5s1	Ribosomal	U0126	ZT15	9.01871	1.59215	0.000658528
n-R5s211	Ribosomal	U0126	ZT15	7.76483	1.61406	0.000669653
n-R5s109	Ribosomal	U0126	ZT15	9.39993	1.62697	0.000586154
n-R5s64	Ribosomal	U0126	ZT15	6.24748	1.6276	0.000553816
n-R5s156	Ribosomal	U0126	ZT15	8.38927	1.64493	0.000546366
n-R5s33	Ribosomal	U0126	ZT15	9.32066	1.64552	0.000764809
n-R5s162	Ribosomal	U0126	ZT15	7.00592	1.65086	0.000446817
n-R5s56	Ribosomal	U0126	ZT15	9.16328	1.67788	0.000446817
n-R5s127	Ribosomal	U0126	ZT15	7.19462	1.71507	0.000659612
Gm26381	Ribosomal	U0126	ZT15	9.55338	1.77689	0.000857766
n-R5s71	Ribosomal	U0126	ZT15	8.97671	1.79115	0.000446817
n-R5s100	Ribosomal	U0126	ZT15	10.958	1.83029	0.000446817
n-R5s103	Ribosomal	U0126	ZT15	10.958	1.83029	0.000446817
n-R5s104	Ribosomal	U0126	ZT15	10.958	1.83029	0.000446817
n-R5s105	Ribosomal	U0126	ZT15	10.958	1.83029	0.000446817
n-R5s107	Ribosomal	U0126	ZT15	10.958	1.83029	0.000446817
n-R5s108	Ribosomal	U0126	ZT15	10.958	1.83029	0.000446817
n-R5s110	Ribosomal	U0126	ZT15	10.958	1.83029	0.000446817
n-R5s111	Ribosomal	U0126	ZT15	10.958	1.83029	0.000446817
n-R5s113	Ribosomal	U0126	ZT15	10.958	1.83029	0.000446817
Gm25018	Ribosomal	U0126	ZT15	10.958	1.83029	0.000446817
n-R5s117	Ribosomal	U0126	ZT15	10.958	1.83029	0.000446817
n-R5s121	Ribosomal	U0126	ZT15	10.958	1.83029	0.000446817
n-R5s122	Ribosomal	U0126	ZT15	10.958	1.83029	0.000446817
n-R5s123	Ribosomal	U0126	ZT15	10.958	1.83029	0.000446817
n-R5s124	Ribosomal	U0126	ZT15	10.958	1.83029	0.000446817
n-R5s128	Ribosomal	U0126	ZT15	10.958	1.83029	0.000446817
Gm26391	Ribosomal	U0126	ZT15	10.958	1.83029	0.000446817
n-R5s133	Ribosomal	U0126	ZT15	10.958	1.83029	0.000446817
n-R5s134	Ribosomal	U0126	ZT15	10.958	1.83029	0.000446817
Rn5s	Ribosomal	U0126	ZT15	10.958	1.83029	0.000446817
n-R5s138	Ribosomal	U0126	ZT15	10.958	1.83029	0.000446817
n-R5s139	Ribosomal	U0126	ZT15	10.958	1.83029	0.000446817
Gm22109	Ribosomal	U0126	ZT15	10.958	1.83029	0.000446817
n-R5s141	Ribosomal	U0126	ZT15	10.958	1.83029	0.000446817
n-R5s142	Ribosomal	U0126	ZT15	10.958	1.83029	0.000446817
n-R5s143	Ribosomal	U0126	ZT15	10.958	1.83029	0.000446817
n-R5s144	Ribosomal	U0126	ZT15	10.958	1.83029	0.000446817
Gm25212	Ribosomal	U0126	ZT15	10.958	1.83029	0.000446817
n-R5s146	Ribosomal	U0126	ZT15	10.958	1.83029	0.000446817
Gm22291	Ribosomal	U0126	ZT15	10.958	1.83029	0.000446817
Gm23284	Ribosomal	U0126	ZT15	10.958	1.83029	0.000446817
n-R5s149	Ribosomal	U0126	ZT15	10.958	1.83029	0.000446817
n-R5s151	Ribosomal	U0126	ZT15	9.29654	1.84044	0.000446817
n-R5s136	Ribosomal	U0126	ZT15	10.6572	1.84694	0.000446817
Gm24089	Ribosomal	U0126	ZT15	10.1987	1.85493	0.000446817
Gm23647	Ribosomal	U0126	ZT15	10.1987	1.85493	0.000446817
n-R5s112	Ribosomal	U0126	ZT15	9.36583	1.88314	0.000446817
n-R5s120	Ribosomal	U0126	ZT15	9.36583	1.88314	0.000446817
n-R5s125	Ribosomal	U0126	ZT15	9.36583	1.88314	0.000446817
n-R5s115	Ribosomal	U0126	ZT15	9.89684	1.94802	0.000446817
Gm24357	Small_RNA	U0126	ZT15	8.0472	-0.391036	0.0456177
Gm23814	Small_RNA	U0126	ZT15	9.28088	0.380079	0.0147858
Gm23725	Small_RNA	U0126	ZT15	5.81145	0.388367	0.0374027
Gm24525	Small_RNA	U0126	ZT15	6.86218	0.388744	0.0458152
Gm25937	Small_RNA	U0126	ZT15	5.84943	0.394927	0.076052
Gm22060	Small_RNA	U0126	ZT15	7.74868	0.396996	0.0629239
Gm22890	Small_RNA	U0126	ZT15	6.89355	0.406988	0.0612163
Rnu12	Small_RNA	U0126	ZT15	7.32074	0.407775	0.0504539
Gm25801	Small_RNA	U0126	ZT15	8.20791	0.410225	0.0697064
Gm24897	Small_RNA	U0126	ZT15	7.41602	0.411116	0.0152117
Gm26125	Small_RNA	U0126	ZT15	8.25197	0.420825	0.0150087
Gm25411	Small_RNA	U0126	ZT15	6.07599	0.421914	0.0500606
Gm25772	Small_RNA	U0126	ZT15	9.31151	0.423396	0.0235199
Gm24317	Small_RNA	U0126	ZT15	6.97336	0.424303	0.0306584
Gm22045	Small_RNA	U0126	ZT15	6.06556	0.425276	0.0234136
Gm25636	Small_RNA	U0126	ZT15	7.5925	0.425624	0.0424387
Gm23507	Small_RNA	U0126	ZT15	8.37572	0.427121	0.0140707
Gm25569	Small_RNA	U0126	ZT15	7.9948	0.427319	0.0294348
Gm26239	Small_RNA	U0126	ZT15	7.9833	0.428522	0.0831924
Gm24292	Small_RNA	U0126	ZT15	6.45136	0.429971	0.0186895
Gm22444	Small_RNA	U0126	ZT15	6.73423	0.430622	0.0182094
Gm22502	Small_RNA	U0126	ZT15	7.27817	0.43304	0.0459652
Gm23815	Small_RNA	U0126	ZT15	9.43941	0.433607	0.0179755
Gm25326	Small_RNA	U0126	ZT15	9.16511	0.434844	0.0178547
Gm26465	Small_RNA	U0126	ZT15	9.44064	0.441026	0.0161296
Gm25021	Small_RNA	U0126	ZT15	9.44064	0.441026	0.0161296
Gm24864	Small_RNA	U0126	ZT15	9.44064	0.441026	0.0161296
Gm24424	Small_RNA	U0126	ZT15	9.44064	0.441026	0.0161296
Gm24389	Small_RNA	U0126	ZT15	9.44064	0.441026	0.0161296
Gm25053	Small_RNA	U0126	ZT15	6.78117	0.445107	0.00736162
Gm23379	Small_RNA	U0126	ZT15	7.1819	0.445235	0.076052
Gm23690	Small_RNA	U0126	ZT15	8.62986	0.449465	0.00818351
Gm24596	Small_RNA	U0126	ZT15	9.79098	0.45236	0.00486508
Gm22114	Small_RNA	U0126	ZT15	6.92262	0.455773	0.0294348
Gm22550	Small_RNA	U0126	ZT15	8.55373	0.456598	0.0112785
Gm23546	Small_RNA	U0126	ZT15	6.85745	0.459201	0.0602429
Gm25799	Small_RNA	U0126	ZT15	7.17748	0.459711	0.0235199
Gm22969	Small_RNA	U0126	ZT15	9.83884	0.459811	0.0111201
Gm26493	Small_RNA	U0126	ZT15	6.01161	0.460682	0.0406528
Gm24968	Small_RNA	U0126	ZT15	8.11535	0.460998	0.0042683
Gm23343	Small_RNA	U0126	ZT15	5.78734	0.462892	0.0897593
Gm22951	Small_RNA	U0126	ZT15	6.34016	0.462927	0.00761514
Gm26378	Small_RNA	U0126	ZT15	8.76393	0.463463	0.0141992
Gm25173	Small_RNA	U0126	ZT15	9.70976	0.46448	0.00925015
Gm25211	Small_RNA	U0126	ZT15	9.70976	0.46448	0.00925015
Gm26324	Small_RNA	U0126	ZT15	9.70976	0.46448	0.00925015
Gm23732	Small_RNA	U0126	ZT15	9.70976	0.46448	0.00925015
Gm23402	Small_RNA	U0126	ZT15	8.6463	0.465419	0.0262279
Gm24863	Small_RNA	U0126	ZT15	9.34705	0.465857	0.00939043
Gm24265	Small_RNA	U0126	ZT15	8.86097	0.467426	0.0823835
Gm25794	Small_RNA	U0126	ZT15	6.055	0.468998	0.0224327
Gm24262	Small_RNA	U0126	ZT15	7.83364	0.469766	0.0802077
Gm23103	Small_RNA	U0126	ZT15	9.02394	0.471955	0.055835
Gm22997	Small_RNA	U0126	ZT15	6.74879	0.472079	0.0497444
Gm25670	Small_RNA	U0126	ZT15	7.57027	0.473161	0.0423645
Gm23934	Small_RNA	U0126	ZT15	9.78099	0.474411	0.00925015
Gm24182	Small_RNA	U0126	ZT15	9.78099	0.474411	0.00925015
Gm25829	Small_RNA	U0126	ZT15	9.78099	0.474411	0.00925015
Gm22360	Small_RNA	U0126	ZT15	9.78099	0.474411	0.00925015
Gm25583	Small_RNA	U0126	ZT15	9.78099	0.474411	0.00925015
Gm26496	Small_RNA	U0126	ZT15	9.78099	0.474411	0.00925015
Gm22295	Small_RNA	U0126	ZT15	9.78099	0.474411	0.00925015
Gm25869	Small_RNA	U0126	ZT15	9.78099	0.474411	0.00925015
Gm22682	Small_RNA	U0126	ZT15	9.78099	0.474411	0.00925015
Gm25127	Small_RNA	U0126	ZT15	9.78099	0.474411	0.00925015
Gm24458	Small_RNA	U0126	ZT15	9.78099	0.474411	0.00925015
Gm22798	Small_RNA	U0126	ZT15	9.78099	0.474411	0.00925015
Gm24260	Small_RNA	U0126	ZT15	9.78099	0.474411	0.00925015
Gm24978	Small_RNA	U0126	ZT15	9.78099	0.474411	0.00925015
Gm24967	Small_RNA	U0126	ZT15	9.78099	0.474411	0.00925015
Gm22092	Small_RNA	U0126	ZT15	9.78099	0.474411	0.00925015
Gm25737	Small_RNA	U0126	ZT15	9.78099	0.474411	0.00925015
Gm26058	Small_RNA	U0126	ZT15	9.78099	0.474411	0.00925015
Gm25405	Small_RNA	U0126	ZT15	9.78099	0.474411	0.00925015
Gm24414	Small_RNA	U0126	ZT15	9.78099	0.474411	0.00925015
Gm25790	Small_RNA	U0126	ZT15	9.78099	0.474411	0.00925015
Gm22822	Small_RNA	U0126	ZT15	9.78099	0.474411	0.00925015
Gm24693	Small_RNA	U0126	ZT15	9.78099	0.474411	0.00925015
Gm26427	Small_RNA	U0126	ZT15	9.78099	0.474411	0.00925015
Gm24205	Small_RNA	U0126	ZT15	9.78099	0.474411	0.00925015
Gm25064	Small_RNA	U0126	ZT15	9.78099	0.474411	0.00925015
Gm22288	Small_RNA	U0126	ZT15	9.78099	0.474411	0.00925015
Gm22580	Small_RNA	U0126	ZT15	9.78099	0.474411	0.00925015
Gm26317	Small_RNA	U0126	ZT15	9.78099	0.474411	0.00925015
Gm25256	Small_RNA	U0126	ZT15	9.78099	0.474411	0.00925015
Gm24486	Small_RNA	U0126	ZT15	9.78099	0.474411	0.00925015
Gm24019	Small_RNA	U0126	ZT15	9.78099	0.474411	0.00925015
Gm26243	Small_RNA	U0126	ZT15	9.78099	0.474411	0.00925015
Gm25709	Small_RNA	U0126	ZT15	9.78099	0.474411	0.00925015
Gm24803	Small_RNA	U0126	ZT15	9.78099	0.474411	0.00925015
Gm24859	Small_RNA	U0126	ZT15	9.78099	0.474411	0.00925015
Gm22246	Small_RNA	U0126	ZT15	9.78099	0.474411	0.00925015
Gm22170	Small_RNA	U0126	ZT15	9.78099	0.474411	0.00925015
Gm23296	Small_RNA	U0126	ZT15	9.78099	0.474411	0.00925015
Gm24873	Small_RNA	U0126	ZT15	9.78099	0.474411	0.00925015
Gm22823	Small_RNA	U0126	ZT15	9.78099	0.474411	0.00925015
Gm24540	Small_RNA	U0126	ZT15	9.78099	0.474411	0.00925015
Gm24753	Small_RNA	U0126	ZT15	9.78099	0.474411	0.00925015
Gm23217	Small_RNA	U0126	ZT15	9.78099	0.474411	0.00925015
Gm26295	Small_RNA	U0126	ZT15	9.78099	0.474411	0.00925015
Gm25547	Small_RNA	U0126	ZT15	9.78099	0.474411	0.00925015
Gm24722	Small_RNA	U0126	ZT15	9.78099	0.474411	0.00925015
Rnu6	Small_RNA	U0126	ZT15	9.78099	0.474411	0.00925015
Gm23512	Small_RNA	U0126	ZT15	9.78099	0.474411	0.00925015
Gm25698	Small_RNA	U0126	ZT15	9.16065	0.474639	0.0135485
Gm23278	Small_RNA	U0126	ZT15	6.33982	0.474747	0.0697064
Gm26442	Small_RNA	U0126	ZT15	7.01277	0.475807	0.0549643
Gm25176	Small_RNA	U0126	ZT15	7.68265	0.476084	0.0613754
Gm24565	Small_RNA	U0126	ZT15	8.76619	0.476787	0.0598115
Gm23095	Small_RNA	U0126	ZT15	9.06295	0.477979	0.0148358
Gm24267	Small_RNA	U0126	ZT15	9.22432	0.47911	0.0129118
Gm25080	Small_RNA	U0126	ZT15	9.12015	0.47924	0.010443
Gm23520	Small_RNA	U0126	ZT15	8.73861	0.479989	0.0279878
Gm23731	Small_RNA	U0126	ZT15	8.4925	0.480614	0.00351074
Gm25101	Small_RNA	U0126	ZT15	8.76424	0.481066	0.00906747
Gm25930	Small_RNA	U0126	ZT15	6.99051	0.48362	0.0186521
Gm24018	Small_RNA	U0126	ZT15	9.87266	0.483656	0.00819775
Gm25412	Small_RNA	U0126	ZT15	8.51912	0.483939	0.0293031
Gm23712	Small_RNA	U0126	ZT15	8.74899	0.48412	0.00863626
Gm23144	Small_RNA	U0126	ZT15	9.22685	0.48483	0.0129118
Gm26129	Small_RNA	U0126	ZT15	7.62454	0.48695	0.0543152
Gm22129	Small_RNA	U0126	ZT15	9.15832	0.487626	0.00736162
Gm22063	Small_RNA	U0126	ZT15	9.79032	0.487823	0.00736162
Gm23721	Small_RNA	U0126	ZT15	7.61533	0.488258	0.0293601
Gm26127	Small_RNA	U0126	ZT15	9.41587	0.490007	0.00487273
Gm22505	Small_RNA	U0126	ZT15	9.35018	0.491186	0.0105111
Gm22363	Small_RNA	U0126	ZT15	9.35018	0.491186	0.0105111
Gm22950	Small_RNA	U0126	ZT15	7.22672	0.491688	0.0905637
Gm25929	Small_RNA	U0126	ZT15	5.60557	0.492016	0.0481624
Gm22260	Small_RNA	U0126	ZT15	6.29723	0.492302	0.029766
Gm25245	Small_RNA	U0126	ZT15	9.53374	0.49304	0.00649706
Gm24870	Small_RNA	U0126	ZT15	8.91254	0.494398	0.010443
Gm25448	Small_RNA	U0126	ZT15	9.33058	0.497125	0.0112785
Gm24713	Small_RNA	U0126	ZT15	9.33058	0.497125	0.0112785
Gm22352	Small_RNA	U0126	ZT15	9.17731	0.497545	0.00818351
Gm24584	Small_RNA	U0126	ZT15	9.17731	0.497545	0.00818351
Gm23092	Small_RNA	U0126	ZT15	9.55696	0.499348	0.00626891
Gm24242	Small_RNA	U0126	ZT15	9.55696	0.499348	0.00626891
Gm22192	Small_RNA	U0126	ZT15	5.81692	0.49965	0.0905637
Gm25632	Small_RNA	U0126	ZT15	5.81692	0.49965	0.0905637
Gm22623	Small_RNA	U0126	ZT15	9.86327	0.500243	0.0059704
Gm24614	Small_RNA	U0126	ZT15	8.67084	0.50191	0.0167735
Gm25457	Small_RNA	U0126	ZT15	6.06327	0.502154	0.00394532
Gm23298	Small_RNA	U0126	ZT15	8.38013	0.502809	0.0235199
Gm22392	Small_RNA	U0126	ZT15	7.95353	0.503321	0.0244053
Gm25450	Small_RNA	U0126	ZT15	7.8658	0.503933	0.028656
Gm26331	Small_RNA	U0126	ZT15	9.29386	0.504051	0.00583537
Gm24705	Small_RNA	U0126	ZT15	5.79787	0.505032	0.0105553
Gm23057	Small_RNA	U0126	ZT15	8.91948	0.505056	0.00818351
Gm22628	Small_RNA	U0126	ZT15	9.09525	0.508027	0.00992567
Gm22821	Small_RNA	U0126	ZT15	9.45085	0.508383	0.00789562
Gm25484	Small_RNA	U0126	ZT15	9.45085	0.508383	0.00789562
Gm24641	Small_RNA	U0126	ZT15	9.45085	0.508383	0.00789562
Gm22995	Small_RNA	U0126	ZT15	8.58378	0.508796	0.0361358
Gm23137	Small_RNA	U0126	ZT15	8.90692	0.509795	0.0272956
Gm26501	Small_RNA	U0126	ZT15	8.36977	0.511559	0.022788
Gm26138	Small_RNA	U0126	ZT15	9.02868	0.512105	0.00793573
Gm26054	Small_RNA	U0126	ZT15	7.1657	0.512703	0.0168805
Gm26245	Small_RNA	U0126	ZT15	5.82412	0.513208	0.0228604
Gm23924	Small_RNA	U0126	ZT15	9.52747	0.514458	0.0124972
Gm22306	Small_RNA	U0126	ZT15	9.29943	0.514806	0.00763158
Gm23355	Small_RNA	U0126	ZT15	9.34902	0.516668	0.00877398
Gm24456	Small_RNA	U0126	ZT15	9.05812	0.518711	0.0406528
Gm22618	Small_RNA	U0126	ZT15	8.99411	0.521097	0.0131531
Gm23370	Small_RNA	U0126	ZT15	5.76497	0.521197	0.00599825
Gm25633	Small_RNA	U0126	ZT15	6.40119	0.521872	0.0286818
Gm24927	Small_RNA	U0126	ZT15	6.00482	0.523601	0.0752708
Gm22756	Small_RNA	U0126	ZT15	9.14751	0.525916	0.0106886
Gm22003	Small_RNA	U0126	ZT15	9.14751	0.525916	0.0106886
Gm25008	Small_RNA	U0126	ZT15	8.34603	0.526216	0.00674419
Gm22418	Small_RNA	U0126	ZT15	7.73193	0.528185	0.0110918
Gm23148	Small_RNA	U0126	ZT15	8.16476	0.529298	0.0218322
Gm22740	Small_RNA	U0126	ZT15	7.4517	0.530846	0.0112132
Gm22057	Small_RNA	U0126	ZT15	8.39435	0.531722	0.0564138
Gm23993	Small_RNA	U0126	ZT15	6.56729	0.535301	0.0839521
Gm24233	Small_RNA	U0126	ZT15	6.75135	0.537698	0.0294348
Gm22169	Small_RNA	U0126	ZT15	8.30331	0.538015	0.0169522
Gm26180	Small_RNA	U0126	ZT15	7.83706	0.538854	0.0111201
Gm23191	Small_RNA	U0126	ZT15	7.66851	0.539642	0.00925015
Gm22749	Small_RNA	U0126	ZT15	8.3658	0.539797	0.0319051
Gm22450	Small_RNA	U0126	ZT15	8.35132	0.540462	0.034263
Gm22633	Small_RNA	U0126	ZT15	8.49796	0.540726	0.0105111
Gm23610	Small_RNA	U0126	ZT15	8.22706	0.541637	0.0103207
Gm22270	Small_RNA	U0126	ZT15	6.31412	0.547718	0.00486508
Gm24592	Small_RNA	U0126	ZT15	7.28959	0.551391	0.0708712
Gm25142	Small_RNA	U0126	ZT15	6.87172	0.551583	0.0579039
Gm23627	Small_RNA	U0126	ZT15	8.23836	0.552507	0.0106017
Gm24319	Small_RNA	U0126	ZT15	8.39233	0.554568	0.0126032
Gm25321	Small_RNA	U0126	ZT15	6.87939	0.555939	0.0447311
Gm25258	Small_RNA	U0126	ZT15	7.88924	0.558467	0.0195804
Gm25473	Small_RNA	U0126	ZT15	6.51102	0.560468	0.0510914
Gm22286	Small_RNA	U0126	ZT15	7.74097	0.560868	0.0285923
Gm24492	Small_RNA	U0126	ZT15	6.31119	0.561007	0.00925015
Gm24879	Small_RNA	U0126	ZT15	10.854	0.561548	0.0564748
Gm26204	Small_RNA	U0126	ZT15	8.44282	0.56207	0.00684876
Gm25672	Small_RNA	U0126	ZT15	7.06161	0.562627	0.0375952
Gm25618	Small_RNA	U0126	ZT15	7.2691	0.565293	0.0255486
Gm26285	Small_RNA	U0126	ZT15	7.95918	0.566152	0.038622
Gm23269	Small_RNA	U0126	ZT15	8.53477	0.566618	0.00511285
Gm25506	Small_RNA	U0126	ZT15	5.81786	0.569994	0.0132531
Gm22474	Small_RNA	U0126	ZT15	8.55484	0.571229	0.00828912
Gm26189	Small_RNA	U0126	ZT15	8.71182	0.57267	0.00559537
Gm26128	Small_RNA	U0126	ZT15	7.68386	0.576628	0.0105691
Gm23805	Small_RNA	U0126	ZT15	7.62307	0.577795	0.0286885
Gm24204	Small_RNA	U0126	ZT15	8.23133	0.578066	0.00761597
Gm24928	Small_RNA	U0126	ZT15	7.55418	0.578272	0.00825525
Gm23244	Small_RNA	U0126	ZT15	7.39345	0.580232	0.00478283
Gm22307	Small_RNA	U0126	ZT15	8.66297	0.580859	0.00818351
Gm25312	Small_RNA	U0126	ZT15	9.03836	0.588207	0.013728
Gm25291	Small_RNA	U0126	ZT15	11.8624	0.588448	0.0684836
Gm26328	Small_RNA	U0126	ZT15	8.9992	0.589014	0.0146125
Gm24130	Small_RNA	U0126	ZT15	11.8104	0.589515	0.0498278
Gm26430	Small_RNA	U0126	ZT15	7.80549	0.591385	0.00761597
Gm22747	Small_RNA	U0126	ZT15	8.54712	0.592045	0.0329701
Gm24535	Small_RNA	U0126	ZT15	8.86064	0.598996	0.0112658
Gm25132	Small_RNA	U0126	ZT15	6.28966	0.600183	0.00577525
Gm24856	Small_RNA	U0126	ZT15	8.06701	0.601247	0.0208903
Gm22886	Small_RNA	U0126	ZT15	7.95673	0.605221	0.0178796
Snora62	Small_RNA	U0126	ZT15	6.14356	0.607146	0.0103807
Gm25563	Small_RNA	U0126	ZT15	6.88794	0.612828	0.0213398
Gm26122	Small_RNA	U0126	ZT15	7.27243	0.613161	0.0159514
Gm23140	Small_RNA	U0126	ZT15	8.95067	0.614147	0.00548307
Gm23301	Small_RNA	U0126	ZT15	11.0775	0.615509	0.0984518
Gm24780	Small_RNA	U0126	ZT15	6.66564	0.620688	0.0257929
Gm23240	Small_RNA	U0126	ZT15	6.35367	0.621803	0.00569719
Gm25516	Small_RNA	U0126	ZT15	7.88239	0.621871	0.0168347
Gm24464	Small_RNA	U0126	ZT15	6.46947	0.627556	0.00351074
Gm26412	Small_RNA	U0126	ZT15	6.6973	0.631706	0.0421547
Gm23523	Small_RNA	U0126	ZT15	6.86706	0.63286	0.00153536
Gm23678	Small_RNA	U0126	ZT15	6.55333	0.636198	0.00848452
Gm22685	Small_RNA	U0126	ZT15	7.84668	0.640341	0.00479116
Gm25134	Small_RNA	U0126	ZT15	6.97879	0.645719	0.0144211
Gm23969	Small_RNA	U0126	ZT15	7.07027	0.646426	0.0847323
Gm25587	Small_RNA	U0126	ZT15	8.70303	0.65166	0.0169522
Gm22061	Small_RNA	U0126	ZT15	7.24271	0.653994	0.00252374
Gm23297	Small_RNA	U0126	ZT15	6.97894	0.654761	0.00602361
Gm25039	Small_RNA	U0126	ZT15	7.40559	0.659333	0.00511285
Gm23649	Small_RNA	U0126	ZT15	6.91133	0.659473	0.00144756
Gm22957	Small_RNA	U0126	ZT15	5.74776	0.659474	0.0508737
Gm25781	Small_RNA	U0126	ZT15	8.60805	0.660734	0.00992567
Gm24508	Small_RNA	U0126	ZT15	7.92618	0.666184	0.0132244
Gm23412	Small_RNA	U0126	ZT15	6.75949	0.671109	0.0047715
Gm24727	Small_RNA	U0126	ZT15	11.1676	0.674998	0.0294348
Gm25820	Small_RNA	U0126	ZT15	7.01409	0.680324	0.00444616
Gm24552	Small_RNA	U0126	ZT15	6.58222	0.685229	0.00761514
Gm23123	Small_RNA	U0126	ZT15	11.1689	0.685885	0.0200647
Gm23116	Small_RNA	U0126	ZT15	9.31178	0.712019	0.0092225
Gm25617	Small_RNA	U0126	ZT15	7.10182	0.734909	0.00125393
Gm23510	Small_RNA	U0126	ZT15	8.77883	0.735726	0.0119898
Snora30	Small_RNA	U0126	ZT15	7.20454	0.738881	0.050849
Gm24046	Small_RNA	U0126	ZT15	8.05873	0.739183	0.00925015
Snora35	Small_RNA	U0126	ZT15	6.75332	0.741688	0.0103073
Snord59a	Small_RNA	U0126	ZT15	5.94514	0.751821	0.0414524
Snord17	Small_RNA	U0126	ZT15	8.57406	0.757179	0.055132
Gm25514	Small_RNA	U0126	ZT15	8.92727	0.757809	0.0100794
Gm25704	Small_RNA	U0126	ZT15	7.89902	0.75998	0.00486508
Gm23456	Small_RNA	U0126	ZT15	5.94241	0.777054	0.00158369
Gm25129	Small_RNA	U0126	ZT15	7.92562	0.779347	0.00287407
Gm22739	Small_RNA	U0126	ZT15	7.79151	0.799118	0.0147248
Gm23513	Small_RNA	U0126	ZT15	5.85635	0.802124	0.0144333
Gm22220	Small_RNA	U0126	ZT15	7.44775	0.806373	0.00349477
Gm22042	Small_RNA	U0126	ZT15	10.9155	0.815277	0.00878535
Gm25682	Small_RNA	U0126	ZT15	9.8426	0.830557	0.00736162
Gm24305	Small_RNA	U0126	ZT15	11.5065	0.849989	0.00560479
Snord71	Small_RNA	U0126	ZT15	9.2264	0.854683	0.0218322
Gm24136	Small_RNA	U0126	ZT15	8.55753	0.858331	0.00559537
Gm26264	Small_RNA	U0126	ZT15	7.98128	0.858569	0.0084008
Gm23238	Small_RNA	U0126	ZT15	11.5104	0.859298	0.00477044
Rnu1b1	Small_RNA	U0126	ZT15	10.0336	0.859753	0.00793573
Gm22456	Small_RNA	U0126	ZT15	11.2363	0.87082	0.00925015
Gm24924	Small_RNA	U0126	ZT15	11.5081	0.871169	0.0051512
Gm25581	Small_RNA	U0126	ZT15	7.99465	0.872447	0.0242825
Gm23928	Small_RNA	U0126	ZT15	8.19626	0.877407	0.00986077
Gm26110	Small_RNA	U0126	ZT15	9.9912	0.877791	0.00693556
Rnu1a1	Small_RNA	U0126	ZT15	11.5121	0.878843	0.0059704
Gm22068	Small_RNA	U0126	ZT15	11.5121	0.878843	0.0059704
Gm22634	Small_RNA	U0126	ZT15	11.5121	0.878843	0.0059704
Gm23804	Small_RNA	U0126	ZT15	11.5121	0.878843	0.0059704
Gm26444	Small_RNA	U0126	ZT15	11.5121	0.878843	0.0059704
Gm25679	Small_RNA	U0126	ZT15	11.5121	0.878843	0.0059704
Gm22317	Small_RNA	U0126	ZT15	11.5121	0.878843	0.0059704
Gm24830	Small_RNA	U0126	ZT15	10.3074	0.888478	0.00486508
Gm26232	Small_RNA	U0126	ZT15	10.3074	0.888478	0.00486508
Rnu1b6	Small_RNA	U0126	ZT15	10.3074	0.888478	0.00486508
Gm22155	Small_RNA	U0126	ZT15	8.46342	0.901097	0.0112212
Gm23511	Small_RNA	U0126	ZT15	10.2044	0.910216	0.0120398
Gm22614	Small_RNA	U0126	ZT15	10.6081	0.910654	0.00560584
Gm25890	Small_RNA	U0126	ZT15	10.6081	0.910654	0.00560584
Gm25189	Small_RNA	U0126	ZT15	10.9339	0.911523	0.00658758
Gm22126	Small_RNA	U0126	ZT15	9.16554	0.916584	0.00925015
Gm24405	Small_RNA	U0126	ZT15	7.76615	0.917446	0.00925015
Snora31	Small_RNA	U0126	ZT15	6.02119	0.920999	0.00215671
Gm22513	Small_RNA	U0126	ZT15	11.2382	0.932991	0.00560584
Gm23737	Small_RNA	U0126	ZT15	6.65504	0.93415	0.0115588
Gm23686	Small_RNA	U0126	ZT15	10.954	0.942596	0.00659638
Gm25776	Small_RNA	U0126	ZT15	8.22526	0.947272	0.0452365
Gm22422	Small_RNA	U0126	ZT15	6.20112	0.951682	0.015288
Snord104	Small_RNA	U0126	ZT15	9.39996	0.961726	0.00612554
Gm25818	Small_RNA	U0126	ZT15	8.96956	0.967951	0.0134943
Gm24494	Small_RNA	U0126	ZT15	8.40646	0.998913	0.0538653
Snord69	Small_RNA	U0126	ZT15	9.97906	0.999712	0.0329267
Snord8	Small_RNA	U0126	ZT15	7.37426	1.00235	0.0301131
Gm23734	Small_RNA	U0126	ZT15	6.09056	1.00585	0.0115588
Snora16a	Small_RNA	U0126	ZT15	9.88767	1.01403	0.0105111
Gm23330	Small_RNA	U0126	ZT15	9.92755	1.03132	0.00217101
Gm22866	Small_RNA	U0126	ZT15	9.44501	1.03356	0.00734901
Snord49a	Small_RNA	U0126	ZT15	9.00627	1.03391	0.0660254
Gm24698	Small_RNA	U0126	ZT15	6.8803	1.03861	0.000446817
Gm25128	Small_RNA	U0126	ZT15	6.80732	1.03873	0.0114933
Snord16a	Small_RNA	U0126	ZT15	9.62334	1.13274	0.0357478
Gm25202	Small_RNA	U0126	ZT15	7.62793	1.13281	0.00134212
Snord55	Small_RNA	U0126	ZT15	9.36792	1.14616	0.0105173
Gm25394	Small_RNA	U0126	ZT15	6.78841	1.17899	0.00877398
Gm25989	Small_RNA	U0126	ZT15	6.10788	1.18785	0.00487273
Snora21	Small_RNA	U0126	ZT15	8.81881	1.1884	0.00511285
Snord42a	Small_RNA	U0126	ZT15	8.98811	1.19811	0.010443
Gm25360	Small_RNA	U0126	ZT15	7.3199	1.21668	0.00164964
Gm24888	Small_RNA	U0126	ZT15	5.65571	1.24179	0.000675844
Snord49b	Small_RNA	U0126	ZT15	9.55438	1.2856	0.0216548
Gm25813	Small_RNA	U0126	ZT15	7.31926	1.29728	0.000918562
Gm24044	Small_RNA	U0126	ZT15	6.03161	1.31045	0.000446817
Snord13	Small_RNA	U0126	ZT15	9.45144	1.32035	0.0126145
Gm25939	Small_RNA	U0126	ZT15	7.8845	1.32524	0.00155296
Snord58b	Small_RNA	U0126	ZT15	7.18589	1.35258	0.0498246
Gm25107	Small_RNA	U0126	ZT15	10.0302	1.36046	0.00850814
Rnu2-10	Small_RNA	U0126	ZT15	8.60234	1.37206	0.000857766
Gm23472	Small_RNA	U0126	ZT15	8.54633	1.38695	0.00147719
Gm23444	Small_RNA	U0126	ZT15	8.54633	1.38695	0.00147719
Gm24497	Small_RNA	U0126	ZT15	8.55151	1.39207	0.00144756
Gm23849	Small_RNA	U0126	ZT15	9.41351	1.40408	0.00116953
Gm23971	Small_RNA	U0126	ZT15	9.41351	1.40408	0.00116953
Gm26316	Small_RNA	U0126	ZT15	7.73068	1.431	0.00108125
