# Supplementary material for: Light-induced changes in the suprachiasmatic nucleus transcriptome regulated by the ERK/MAPK pathway
Source: PLoS One. 2021 Jun 30;16(6):e0249430. doi: 10.1371/journal.pone.0249430 (PMC8244859; doi:10.1371/journal.pone.0249430)
Supplement: S10 Table — (XLSX) [file pone.0249430.s010.xlsx]

## Sheet: Sheet1
Gene Symbol	Locus type	Treatment	Time	Expression	Log2FC	adj.P.Val
Cxcl13	Coding	U0126	ZT22	4.30678	-4.56867	0.00310198
Gbp2	Coding	U0126	ZT22	7.15793	-4.2405	0.000149245
Irg1	Coding	U0126	ZT22	5.09772	-3.72194	0.000506767
Gbp10	Coding	U0126	ZT22	7.09286	-3.62231	0.00139792
Gbp6	Coding	U0126	ZT22	7.09286	-3.62231	0.00139792
Ifi204	Coding	U0126	ZT22	4.74104	-3.38082	0.00179736
Igtp	Coding	U0126	ZT22	5.91046	-3.33317	0.000345818
Ptgs2	Coding	U0126	ZT22	6.94576	-3.23153	0.000962083
Cxcl9	Coding	U0126	ZT22	4.12714	-3.07463	0.00018295
Steap4	Coding	U0126	ZT22	6.09455	-3.03751	0.00294105
Lyz2	Coding	U0126	ZT22	5.9748	-2.93104	0.00406409
Il1a	Coding	U0126	ZT22	6.69127	-2.90482	0.0786434
Lilrb4a	Coding	U0126	ZT22	5.60392	-2.82509	0.000690991
Ccl7	Coding	U0126	ZT22	5.83339	-2.7361	0.000922268
Serpina3n	Coding	U0126	ZT22	8.97632	-2.73152	0.000822956
Gbp4	Coding	U0126	ZT22	5.96731	-2.6873	0.000846496
Bcl2a1a	Coding	U0126	ZT22	4.87928	-2.63597	0.00347508
AI607873	Coding	U0126	ZT22	4.79857	-2.52527	0.00477647
Gpr84	Coding	U0126	ZT22	6.21614	-2.4982	0.0030924
Gbp9	Coding	U0126	ZT22	5.58131	-2.46394	0.000691887
Ifit1	Coding	U0126	ZT22	5.50812	-2.43578	0.0056879
Stat1	Coding	U0126	ZT22	7.30078	-2.42735	0.000656598
Ch25h	Coding	U0126	ZT22	6.49731	-2.37635	0.000454885
Gbp8	Coding	U0126	ZT22	5.00017	-2.36143	0.000454885
Ifitm3	Coding	U0126	ZT22	7.25791	-2.33931	0.0011779
Ccl3	Coding	U0126	ZT22	6.76171	-2.3037	0.0046157
Gbp5	Coding	U0126	ZT22	5.49888	-2.20969	0.000678398
Gbp2b	Coding	U0126	ZT22	5.49888	-2.20969	0.000678398
Plet1	Coding	U0126	ZT22	5.73567	-2.16752	0.000364182
Bst2	Coding	U0126	ZT22	6.18803	-2.1597	0.0019548
Ifit3	Coding	U0126	ZT22	6.56145	-2.10396	0.000956353
Ifit3b	Coding	U0126	ZT22	6.03168	-2.07091	0.00453113
Usp18	Coding	U0126	ZT22	5.07763	-2.03417	0.000734324
Igsf6	Coding	U0126	ZT22	5.76082	-2.01479	0.00609674
Tnf	Coding	U0126	ZT22	6.40952	-2.00618	0.0109052
Cxcl2	Coding	U0126	ZT22	5.35697	-1.98559	0.00214756
H2-Q8	Coding	U0126	ZT22	6.5625	-1.87875	0.0278103
H2-Q6	Coding	U0126	ZT22	6.5625	-1.87875	0.0278103
Cd14	Coding	U0126	ZT22	6.04865	-1.75967	0.00347508
Lyz1	Coding	U0126	ZT22	5.32054	-1.7446	0.0195302
Clec2d	Coding	U0126	ZT22	6.4482	-1.7322	0.000690991
Irgm2	Coding	U0126	ZT22	5.71128	-1.71611	0.00311327
Tlr2	Coding	U0126	ZT22	7.09821	-1.70777	0.00310198
Mpeg1	Coding	U0126	ZT22	5.57977	-1.65395	0.0289881
Trim30d	Coding	U0126	ZT22	5.1065	-1.64032	0.000454885
Rtp4	Coding	U0126	ZT22	4.9906	-1.62353	0.0021353
Ifi30	Coding	U0126	ZT22	6.75698	-1.57997	0.00609898
Ccrl2	Coding	U0126	ZT22	5.72604	-1.57804	0.00979666
Cxcl1	Coding	U0126	ZT22	6.05016	-1.548	0.0229209
Fas	Coding	U0126	ZT22	7.20829	-1.52141	0.0165687
Ctss	Coding	U0126	ZT22	8.73834	-1.46049	0.0185271
Ly86	Coding	U0126	ZT22	7.70938	-1.43644	0.00578587
Tgfbi	Coding	U0126	ZT22	5.79489	-1.42106	0.00132694
C3ar1	Coding	U0126	ZT22	5.54674	-1.35619	0.0105378
Itga5	Coding	U0126	ZT22	6.03564	-1.34447	0.000833939
C1qb	Coding	U0126	ZT22	8.3116	-1.33697	0.0030924
S100a11	Coding	U0126	ZT22	8.11551	-1.28862	0.00111127
Timp1	Coding	U0126	ZT22	5.19036	-1.28791	0.00130816
Ly6c2	Coding	U0126	ZT22	8.08375	-1.2639	4.04e-05
Fcgr1	Coding	U0126	ZT22	5.24749	-1.22608	0.00569993
Vcam1	Coding	U0126	ZT22	7.31416	-1.21781	0.000933813
Icam1	Coding	U0126	ZT22	7.07452	-1.18847	0.0134179
Cd53	Coding	U0126	ZT22	6.1987	-1.16434	0.00238723
Plek	Coding	U0126	ZT22	6.98247	-1.16233	0.000956353
Itgam	Coding	U0126	ZT22	6.64652	-1.16083	0.001127
S100a6	Coding	U0126	ZT22	5.80448	-1.15465	4.04e-05
Tgm1	Coding	U0126	ZT22	5.30467	-1.10373	0.00122561
H2-Eb1	Coding	U0126	ZT22	5.06898	-1.09676	0.00719449
Stx11	Coding	U0126	ZT22	5.76029	-1.07046	0.01185
Igfbp7	Coding	U0126	ZT22	8.06194	-1.0626	3.17e-05
Itgb2	Coding	U0126	ZT22	5.78416	-1.03532	0.00334804
Ptafr	Coding	U0126	ZT22	5.49946	-1.0185	0.0380486
Nfkbia	Coding	U0126	ZT22	8.50788	-1.01353	0.0168175
Rac2	Coding	U0126	ZT22	5.84929	-1.00943	0.00214065
Pik3ap1	Coding	U0126	ZT22	5.64799	-0.978059	0.00202573
Nckap1l	Coding	U0126	ZT22	5.50182	-0.962311	0.00192805
Emp1	Coding	U0126	ZT22	6.64638	-0.957357	0.0659192
Hck	Coding	U0126	ZT22	5.59159	-0.95264	0.000690991
Rel	Coding	U0126	ZT22	6.91684	-0.947745	0.0116644
S1pr3	Coding	U0126	ZT22	6.29748	-0.925356	0.00367728
Ier3	Coding	U0126	ZT22	6.96909	-0.898032	0.0576943
Stat2	Coding	U0126	ZT22	6.75239	-0.88104	0.000478705
Alox5ap	Coding	U0126	ZT22	5.8229	-0.87443	0.00462797
Layn	Coding	U0126	ZT22	5.92982	-0.86865	0.0132466
Fn1	Coding	U0126	ZT22	7.0163	-0.861632	0.00518797
Emp3	Coding	U0126	ZT22	6.78655	-0.860088	0.0161986
Casp8	Coding	U0126	ZT22	5.96822	-0.833297	0.00210025
Pim1	Coding	U0126	ZT22	6.45004	-0.827253	0.00229118
Pld4	Coding	U0126	ZT22	6.53186	-0.822005	0.0310535
Tyrobp	Coding	U0126	ZT22	6.03526	-0.809956	0.00970375
Trib1	Coding	U0126	ZT22	6.01803	-0.804691	0.00179736
Tm4sf1	Coding	U0126	ZT22	6.98323	-0.80064	0.0625515
Ifitm2	Coding	U0126	ZT22	6.89144	-0.791293	0.000364182
Dtx3l	Coding	U0126	ZT22	5.72276	-0.786441	0.00368943
Ripk2	Coding	U0126	ZT22	6.6271	-0.779934	0.00561819
Hbegf	Coding	U0126	ZT22	6.92991	-0.776864	0.044649
Ctsz	Coding	U0126	ZT22	7.3773	-0.763843	0.00211909
Cd24a	Coding	U0126	ZT22	9.42318	-0.762025	0.0934469
Dusp5	Coding	U0126	ZT22	6.97726	-0.755901	0.00889777
Tnfrsf12a	Coding	U0126	ZT22	6.44177	-0.74488	0.00547974
Spry4	Coding	U0126	ZT22	6.68243	-0.734591	0.000656598
Erap1	Coding	U0126	ZT22	5.66343	-0.718755	0.00168431
Serpine1	Coding	U0126	ZT22	6.0571	-0.702086	0.0140521
Tlr3	Coding	U0126	ZT22	5.91945	-0.677917	0.000345818
Fosl1	Coding	U0126	ZT22	5.79902	-0.667541	0.0815541
Cd33	Coding	U0126	ZT22	6.34333	-0.667335	0.0306767
Cnn3	Coding	U0126	ZT22	9.18657	-0.661367	0.00310198
Pnp	Coding	U0126	ZT22	7.16139	-0.651243	0.000461446
Csf1r	Coding	U0126	ZT22	7.6293	-0.638708	0.0345168
Rcan1	Coding	U0126	ZT22	8.15275	-0.622845	0.0920124
Ly6c1	Coding	U0126	ZT22	7.28557	-0.61245	0.000656598
Anxa3	Coding	U0126	ZT22	6.04509	-0.605317	0.0015649
Slc31a2	Coding	U0126	ZT22	6.96455	-0.59888	0.00035326
Hexb	Coding	U0126	ZT22	8.721	-0.595421	0.0380486
C1qa	Coding	U0126	ZT22	7.18961	-0.591171	0.0805648
Cdh5	Coding	U0126	ZT22	6.11072	-0.588248	0.000690991
Gm2840	Coding	U0126	ZT22	5.74903	-0.586658	0.0751085
Rnd1	Coding	U0126	ZT22	7.15615	-0.586089	0.0974587
Pnp2	Coding	U0126	ZT22	7.41866	-0.583331	0.00122561
Cdkn1a	Coding	U0126	ZT22	8.38147	-0.576525	0.0228273
Klf6	Coding	U0126	ZT22	8.07406	-0.574962	0.0323633
Plaur	Coding	U0126	ZT22	5.78324	-0.558885	0.0046157
Nfkb2	Coding	U0126	ZT22	5.76019	-0.555571	0.0116652
Myc	Coding	U0126	ZT22	6.82977	-0.552804	0.019959
Tnfaip8l2	Coding	U0126	ZT22	5.97011	-0.524323	0.0870887
Ell2	Coding	U0126	ZT22	7.24392	-0.519412	0.0439686
Ackr1	Coding	U0126	ZT22	7.84529	-0.516594	0.00170573
Rassf4	Coding	U0126	ZT22	6.31307	-0.509852	0.0169463
Slc16a1	Coding	U0126	ZT22	7.52811	-0.50927	0.00196619
Dusp6	Coding	U0126	ZT22	6.67361	-0.503358	0.0442158
Adap2	Coding	U0126	ZT22	6.03851	-0.501881	0.0590822
Elf1	Coding	U0126	ZT22	6.52826	-0.491894	0.00270179
Psmb10	Coding	U0126	ZT22	7.21467	-0.484647	0.00604736
Tgfbr2	Coding	U0126	ZT22	6.33518	-0.472759	0.0203795
Gpx8	Coding	U0126	ZT22	6.04875	-0.466167	0.0649695
Rela	Coding	U0126	ZT22	8.48336	-0.460757	0.0168844
Gm7676	Coding	U0126	ZT22	5.77863	-0.450928	0.0317946
Pdgfb	Coding	U0126	ZT22	5.87997	-0.439293	0.000956353
Plat	Coding	U0126	ZT22	7.66556	-0.42451	0.0141933
Skap2	Coding	U0126	ZT22	6.63436	-0.420806	0.00238723
Slco1c1	Coding	U0126	ZT22	7.08071	-0.41961	0.0590822
Pdpn	Coding	U0126	ZT22	6.93575	-0.417298	0.0155874
Edem1	Coding	U0126	ZT22	6.21932	-0.41643	0.00122427
Serpinb9	Coding	U0126	ZT22	5.92246	-0.401959	0.0185854
Il6ra	Coding	U0126	ZT22	5.91057	-0.393229	0.0423227
Myo1e	Coding	U0126	ZT22	6.36842	-0.392312	0.0497457
Mt2	Coding	U0126	ZT22	12.2877	-0.388003	0.0380742
Ehd2	Coding	U0126	ZT22	6.27639	-0.384745	0.00122561
Lgals3	Coding	U0126	ZT22	5.70035	-0.380458	0.0241114
LOC100862234	Coding	U0126	ZT22	5.83597	0.402084	0.0108795
Gabrq	Coding	U0126	ZT22	8.50239	0.412203	0.0799318
Nrsn2	Coding	U0126	ZT22	7.47032	0.426089	0.099444
Glp1r	Coding	U0126	ZT22	8.06859	0.447569	0.0996003
Tgtp2	Multiple_Complex	U0126	ZT22	4.59657	-4.07069	0.00210025
C3	Multiple_Complex	U0126	ZT22	6.8126	-3.99395	0.00544892
Il1b	Multiple_Complex	U0126	ZT22	6.86658	-3.6754	0.0157012
Cd74	Multiple_Complex	U0126	ZT22	6.37939	-3.62873	0.0104095
Mir5107	Multiple_Complex	U0126	ZT22	6.37939	-3.62873	0.0104095
Lcn2	Multiple_Complex	U0126	ZT22	6.3294	-3.60657	0.00609674
Ifi44	Multiple_Complex	U0126	ZT22	4.92123	-3.2007	0.00283194
Ccl12	Multiple_Complex	U0126	ZT22	5.16283	-2.91715	0.0074237
Ccl2	Multiple_Complex	U0126	ZT22	7.42123	-2.81693	0.00118953
Gbp7	Multiple_Complex	U0126	ZT22	6.55067	-2.74052	0.00035326
Cxcl10	Multiple_Complex	U0126	ZT22	6.0647	-2.63164	0.00596176
Gm12185	Multiple_Complex	U0126	ZT22	4.62043	-2.61843	0.000929142
Tgtp1	Multiple_Complex	U0126	ZT22	4.62043	-2.61843	0.000929142
Ccl5	Multiple_Complex	U0126	ZT22	6.10904	-2.60414	0.00111315
Rsad2	Multiple_Complex	U0126	ZT22	4.78462	-2.28362	0.000345818
Irgm1	Multiple_Complex	U0126	ZT22	6.28731	-2.27667	0.000605085
Gbp3	Multiple_Complex	U0126	ZT22	5.65217	-2.18883	0.000712196
Cd274	Multiple_Complex	U0126	ZT22	6.51084	-2.0996	0.000526421
Oasl2	Multiple_Complex	U0126	ZT22	5.53418	-2.05442	0.00374458
Gbp11	Multiple_Complex	U0126	ZT22	5.59427	-2.02772	0.000991567
Serping1	Multiple_Complex	U0126	ZT22	6.91392	-2.01062	0.000656598
H2-K1	Multiple_Complex	U0126	ZT22	7.03773	-1.89109	0.0104095
Ctsc	Multiple_Complex	U0126	ZT22	5.94891	-1.85138	0.000255803
Osmr	Multiple_Complex	U0126	ZT22	6.3413	-1.82445	0.000454885
C4b	Multiple_Complex	U0126	ZT22	7.23728	-1.79783	0.0124162
H2-Ab1	Multiple_Complex	U0126	ZT22	5.63996	-1.79567	0.00122561
Fcgr2b	Multiple_Complex	U0126	ZT22	5.6116	-1.78293	0.00561819
Cp	Multiple_Complex	U0126	ZT22	6.0374	-1.77738	0.000656598
Tnfaip3	Multiple_Complex	U0126	ZT22	6.67978	-1.75308	0.0332995
H2-L	Multiple_Complex	U0126	ZT22	7.14582	-1.68012	0.0112176
H2-D1	Multiple_Complex	U0126	ZT22	7.14582	-1.68012	0.0112176
Gm7665	Multiple_Complex	U0126	ZT22	7.77064	-1.62122	0.000811219
Lbp	Multiple_Complex	U0126	ZT22	6.88187	-1.6143	0.00824219
Fcer1g	Multiple_Complex	U0126	ZT22	6.88869	-1.53354	0.000690991
H2-Q7	Multiple_Complex	U0126	ZT22	5.78868	-1.52581	0.0146076
H2-Q9	Multiple_Complex	U0126	ZT22	5.78868	-1.52581	0.0146076
Gfap	Multiple_Complex	U0126	ZT22	9.6835	-1.4722	0.00308791
Xaf1	Multiple_Complex	U0126	ZT22	5.96868	-1.47043	0.000690991
Rnf213	Multiple_Complex	U0126	ZT22	5.78351	-1.46842	0.000376299
Slc43a3	Multiple_Complex	U0126	ZT22	6.60151	-1.46583	0.00564906
Thbs1	Multiple_Complex	U0126	ZT22	6.81008	-1.42812	0.0212187
B2m	Multiple_Complex	U0126	ZT22	10.6499	-1.42226	0.0211005
Tnfaip2	Multiple_Complex	U0126	ZT22	5.6431	-1.3873	0.00325044
Herc6	Multiple_Complex	U0126	ZT22	5.67208	-1.38557	0.000454885
H2-Q4	Multiple_Complex	U0126	ZT22	6.28963	-1.3558	0.00892921
Vim	Multiple_Complex	U0126	ZT22	8.60965	-1.34856	0.00278095
Lgals9	Multiple_Complex	U0126	ZT22	7.13904	-1.31047	0.00308791
Cd44	Multiple_Complex	U0126	ZT22	5.49181	-1.30617	0.00281854
H2-Q5	Multiple_Complex	U0126	ZT22	6.67271	-1.29637	0.0165626
Chil1	Multiple_Complex	U0126	ZT22	5.91999	-1.29154	4.04e-05
Angptl4	Multiple_Complex	U0126	ZT22	5.41903	-1.26944	0.000117843
Lgals3bp	Multiple_Complex	U0126	ZT22	7.96241	-1.26075	0.0113092
Lcp1	Multiple_Complex	U0126	ZT22	5.58976	-1.25112	0.000795275
Irf7	Multiple_Complex	U0126	ZT22	5.29132	-1.23863	0.00130816
Fcgr3	Multiple_Complex	U0126	ZT22	6.76163	-1.1951	0.00875054
C4a	Multiple_Complex	U0126	ZT22	6.54606	-1.1506	0.0180629
Anxa2	Multiple_Complex	U0126	ZT22	6.24571	-1.14586	0.00189741
Lcp2	Multiple_Complex	U0126	ZT22	6.44832	-1.08631	0.000656598
Nfkbiz	Multiple_Complex	U0126	ZT22	6.67287	-1.06168	0.0835238
Ly6a	Multiple_Complex	U0126	ZT22	8.28811	-1.03444	0.000117843
Cd68	Multiple_Complex	U0126	ZT22	6.59331	-1.01702	0.0117313
Tnfrsf1b	Multiple_Complex	U0126	ZT22	5.66258	-1.00219	0.0017873
Cxcl16	Multiple_Complex	U0126	ZT22	5.45202	-1.00113	0.0576071
Srgn	Multiple_Complex	U0126	ZT22	7.18041	-0.996223	0.00772417
Tap1	Multiple_Complex	U0126	ZT22	5.91138	-0.99349	0.0126392
Bin2	Multiple_Complex	U0126	ZT22	6.52476	-0.974636	0.00229118
Tagln2	Multiple_Complex	U0126	ZT22	7.06391	-0.973811	0.000149245
Eif2ak2	Multiple_Complex	U0126	ZT22	5.92557	-0.955857	0.00229118
Birc3	Multiple_Complex	U0126	ZT22	5.74046	-0.947693	0.0229815
H2-T23	Multiple_Complex	U0126	ZT22	5.32278	-0.938303	0.000454885
Gm14699	Multiple_Complex	U0126	ZT22	6.19568	-0.926781	0.0166566
Ncf1	Multiple_Complex	U0126	ZT22	6.47049	-0.902805	0.0170733
Parp12	Multiple_Complex	U0126	ZT22	6.716	-0.897731	0.000506329
Msn	Multiple_Complex	U0126	ZT22	7.1896	-0.883919	0.000149245
Ctsh	Multiple_Complex	U0126	ZT22	6.16955	-0.86898	0.0309558
Lacc1	Multiple_Complex	U0126	ZT22	5.89289	-0.868567	0.00145736
Nfkbie	Multiple_Complex	U0126	ZT22	5.98443	-0.854642	0.0124162
C1qc	Multiple_Complex	U0126	ZT22	6.5754	-0.854196	0.0112176
Irf9	Multiple_Complex	U0126	ZT22	5.96684	-0.84798	0.001127
Ifi27	Multiple_Complex	U0126	ZT22	5.78627	-0.839196	0.00682873
Map3k8	Multiple_Complex	U0126	ZT22	5.56357	-0.829208	0.00948999
Spi1	Multiple_Complex	U0126	ZT22	6.35597	-0.802386	0.00327308
Ube2l6	Multiple_Complex	U0126	ZT22	5.77838	-0.801141	0.000160047
Zswim6	Multiple_Complex	U0126	ZT22	7.68726	-0.798868	0.0074237
Gm8865	Multiple_Complex	U0126	ZT22	7.29147	-0.789862	0.00310198
Phxr4	Multiple_Complex	U0126	ZT22	5.89144	-0.769961	0.00824219
Laptm5	Multiple_Complex	U0126	ZT22	6.20589	-0.766164	0.00202573
Samhd1	Multiple_Complex	U0126	ZT22	6.90313	-0.765229	0.000117843
Unc93b1	Multiple_Complex	U0126	ZT22	6.15794	-0.721827	0.0170733
Slc11a1	Multiple_Complex	U0126	ZT22	5.55707	-0.713419	0.001451
H2-T22	Multiple_Complex	U0126	ZT22	5.78469	-0.70254	0.00236879
Tgm2	Multiple_Complex	U0126	ZT22	5.9314	-0.687083	0.000454885
Cflar	Multiple_Complex	U0126	ZT22	6.01108	-0.683186	0.00122561
Fxyd5	Multiple_Complex	U0126	ZT22	6.45524	-0.682365	0.00278095
Mir7050	Multiple_Complex	U0126	ZT22	6.45524	-0.682365	0.00278095
Csf3r	Multiple_Complex	U0126	ZT22	5.42567	-0.679522	0.0168844
Sdc4	Multiple_Complex	U0126	ZT22	8.31351	-0.67547	0.000797651
Arpc1b	Multiple_Complex	U0126	ZT22	6.36157	-0.662028	0.000734324
Adgrl4	Multiple_Complex	U0126	ZT22	7.13765	-0.658829	0.00200514
P2ry6	Multiple_Complex	U0126	ZT22	5.58445	-0.629282	0.0123449
Csf1	Multiple_Complex	U0126	ZT22	7.04281	-0.625425	0.00283194
Rgs5	Multiple_Complex	U0126	ZT22	7.94134	-0.619215	0.00115765
Nfe2l2	Multiple_Complex	U0126	ZT22	6.97739	-0.619165	0.00308745
Pros1	Multiple_Complex	U0126	ZT22	6.85646	-0.605337	0.00823323
Tapbp	Multiple_Complex	U0126	ZT22	7.73436	-0.603987	0.00238723
Sox9	Multiple_Complex	U0126	ZT22	8.38491	-0.600707	0.0253839
Gm13669	Multiple_Complex	U0126	ZT22	6.27116	-0.598913	0.00931799
Slc7a11	Multiple_Complex	U0126	ZT22	7.58995	-0.59245	0.00561819
Mdm2	Multiple_Complex	U0126	ZT22	8.04165	-0.592352	0.00310198
Aff1	Multiple_Complex	U0126	ZT22	6.63683	-0.586867	0.00226805
Clic1	Multiple_Complex	U0126	ZT22	5.63317	-0.586227	0.000461446
Pik3r5	Multiple_Complex	U0126	ZT22	5.97721	-0.582397	0.0168844
Ahnak	Multiple_Complex	U0126	ZT22	6.22599	-0.581019	0.0155874
Slc39a14	Multiple_Complex	U0126	ZT22	6.40971	-0.580165	0.000149245
Rras	Multiple_Complex	U0126	ZT22	7.33832	-0.573373	0.00373072
Gm24899	Multiple_Complex	U0126	ZT22	9.18551	-0.571022	0.0205778
Gm26945	Multiple_Complex	U0126	ZT22	9.18551	-0.571022	0.0205778
Nfkb1	Multiple_Complex	U0126	ZT22	6.83606	-0.564952	0.00713108
Lpcat2	Multiple_Complex	U0126	ZT22	6.95865	-0.548286	0.0085949
Slc14a1	Multiple_Complex	U0126	ZT22	8.05626	-0.534586	0.000117843
Lect1	Multiple_Complex	U0126	ZT22	5.86463	-0.530922	0.0325726
Dapp1	Multiple_Complex	U0126	ZT22	5.82181	-0.528399	0.0350728
Sbno2	Multiple_Complex	U0126	ZT22	6.34099	-0.526553	0.0149981
Kdm6b	Multiple_Complex	U0126	ZT22	7.71286	-0.524299	0.0170764
Sgms2	Multiple_Complex	U0126	ZT22	6.62342	-0.523181	0.022932
Myh9	Multiple_Complex	U0126	ZT22	6.7593	-0.521998	5.37e-05
Gm22107	Multiple_Complex	U0126	ZT22	6.7593	-0.521998	5.37e-05
Bcl3	Multiple_Complex	U0126	ZT22	5.73364	-0.520201	0.00713108
Rhoj	Multiple_Complex	U0126	ZT22	5.69466	-0.51772	0.00374458
Gm15352	Multiple_Complex	U0126	ZT22	6.47345	-0.514584	0.0395309
Vwa5a	Multiple_Complex	U0126	ZT22	6.2924	-0.513152	0.00310198
Cd9	Multiple_Complex	U0126	ZT22	7.41034	-0.512184	0.00146359
Itpkb	Multiple_Complex	U0126	ZT22	8.41287	-0.508911	0.00122561
Cyba	Multiple_Complex	U0126	ZT22	5.84552	-0.503147	0.0332739
Tgfb1	Multiple_Complex	U0126	ZT22	5.89896	-0.50144	0.0025155
Plce1	Multiple_Complex	U0126	ZT22	6.88782	-0.50085	0.00327308
Cd34	Multiple_Complex	U0126	ZT22	5.94865	-0.498808	0.001127
Iqgap1	Multiple_Complex	U0126	ZT22	6.95263	-0.497164	0.000160047
Inpp5d	Multiple_Complex	U0126	ZT22	5.66063	-0.490532	0.0325399
Bmp2k	Multiple_Complex	U0126	ZT22	8.09072	-0.490353	0.0074237
Aqp4	Multiple_Complex	U0126	ZT22	6.70912	-0.483455	0.00713108
Pfkfb3	Multiple_Complex	U0126	ZT22	6.92106	-0.482779	0.000847942
Stk40	Multiple_Complex	U0126	ZT22	7.26269	-0.479086	0.001127
Tnfrsf1a	Multiple_Complex	U0126	ZT22	5.82393	-0.477845	0.00035326
Entpd1	Multiple_Complex	U0126	ZT22	6.09548	-0.47622	0.00831849
Plp2	Multiple_Complex	U0126	ZT22	6.33979	-0.473313	0.00252161
Rnf19b	Multiple_Complex	U0126	ZT22	7.05317	-0.464807	0.00688341
Fgf2	Multiple_Complex	U0126	ZT22	6.35718	-0.461534	0.00893521
Tor3a	Multiple_Complex	U0126	ZT22	5.77918	-0.457143	0.00212202
Il10rb	Multiple_Complex	U0126	ZT22	6.01054	-0.445523	0.00618496
Mapkapk2	Multiple_Complex	U0126	ZT22	7.18649	-0.432352	0.00238723
Clic4	Multiple_Complex	U0126	ZT22	8.26408	-0.43143	0.000454885
Bach1	Multiple_Complex	U0126	ZT22	6.68979	-0.429973	0.0309558
Gm13295	Multiple_Complex	U0126	ZT22	6.61779	-0.428895	0.0763966
Etv6	Multiple_Complex	U0126	ZT22	5.90255	-0.425098	0.000820826
Slc7a2	Multiple_Complex	U0126	ZT22	6.91898	-0.41339	0.0140521
Mcl1	Multiple_Complex	U0126	ZT22	8.46861	-0.405432	0.00466852
Litaf	Multiple_Complex	U0126	ZT22	6.3291	-0.404786	0.0672638
Gm19955	Multiple_Complex	U0126	ZT22	6.3291	-0.404786	0.0672638
Tmod3	Multiple_Complex	U0126	ZT22	7.0483	-0.404185	0.00229694
Syngr2	Multiple_Complex	U0126	ZT22	7.39341	-0.399475	0.00139792
Snap23	Multiple_Complex	U0126	ZT22	6.91213	-0.399287	0.00351107
H2-DMa	Multiple_Complex	U0126	ZT22	5.80069	-0.398531	0.0453296
Stat3	Multiple_Complex	U0126	ZT22	7.74333	-0.397866	0.00721654
Tap2	Multiple_Complex	U0126	ZT22	5.87456	-0.396728	0.0185271
Selplg	Multiple_Complex	U0126	ZT22	7.13517	-0.395095	0.0751504
P4ha3	Multiple_Complex	U0126	ZT22	6.97017	-0.395029	0.0640574
Sema7a	Multiple_Complex	U0126	ZT22	6.89204	-0.393415	0.0101471
Ptprb	Multiple_Complex	U0126	ZT22	6.44646	-0.384974	0.0571453
A130040M12Rik	NonCoding	U0126	ZT22	8.38325	-1.52529	0.000737018
LOC100862132	NonCoding	U0126	ZT22	6.70719	-1.20975	0.00466852
LOC100862184	NonCoding	U0126	ZT22	5.26144	-1.05992	0.0363718
Gm20645	NonCoding	U0126	ZT22	6.10245	-0.96233	0.0146144
LOC100862060	NonCoding	U0126	ZT22	6.36903	-0.720617	0.00341239
Gm14636	NonCoding	U0126	ZT22	6.13569	-0.604463	0.0166617
Mir133c	Precursor_microRNA	U0126	ZT22	5.8356	-0.394616	0.0990398
Gm5637	Pseudogene	U0126	ZT22	7.75265	-1.13482	0.000255803
Gm9845	Pseudogene	U0126	ZT22	6.72541	-0.891901	0.00480154
Gm11951	Pseudogene	U0126	ZT22	6.92857	-0.78304	0.0050843
Cd9-ps	Pseudogene	U0126	ZT22	7.0606	-0.528533	0.0273775
Gm14519	Pseudogene	U0126	ZT22	7.83423	-0.510046	0.0813017
Slc39a1-ps	Pseudogene	U0126	ZT22	6.76362	-0.455411	0.00196619
