# Supplementary material for: Light-induced changes in the suprachiasmatic nucleus transcriptome regulated by the ERK/MAPK pathway
Source: PLoS One. 2021 Jun 30;16(6):e0249430. doi: 10.1371/journal.pone.0249430 (PMC8244859; doi:10.1371/journal.pone.0249430)
Supplement: S11 Table — (XLSX) [file pone.0249430.s011.xlsx]

## Sheet: Sheet1
Gene Symbol	Locus type
Fxyd5	Multiple_Complex
Mir7050	Multiple_Complex
Phxr4	Multiple_Complex
Ccrl2	Coding
Dusp6	Coding
Spry4	Coding
